# Supplementary material for: Characterization of the gut virome in patients with nonalcoholic fatty liver disease
Source: J Transl Med. 2025 Nov 28;24:6. doi: 10.1186/s12967-025-07443-w (PMC12763994; doi:10.1186/s12967-025-07443-w)
Supplement: Supplementary file 1 — Supplementary Material 1 [file 12967_2025_7443_MOESM1_ESM.xlsx]

## Sheet: Table S1
Supplementary Table 1 | Sample information from 90 NAFLD patients and 90 non-NAFLD.
Sample	Group	Sex	L-Lysine	L-Histidine	Sarcosine	Beta-Alanine	L-Alanine	Gamma-Aminobutyric acid	L-Serine	L-Homoserine	Ornithine	2-Phenylglycine	L-Tyrosine	3-Chlorotyrosine	5-Hydroxy-L-tryptophan	L-Asparagine	L-Aspartic acid	N-acetyltryptophan	N-Phenylacetylphenylalanine	Glycine	L-Proline	L-Valine	Pyroglutamic acid	L-Methionine	L-Tryptophan	Alpha-N-Phenylacetyl-L-glutamine	4-Hydroxybenzoic acid	Ortho-Hydroxyphenylacetic acid	Hippuric acid	Benzoic acid	Phenylacetic acid	4-Hydroxyphenylpyruvic acid	Phenylpyruvic acid	Homovanillic acid	p-Hydroxyphenylacetic acid	3-Hydroxyphenylacetic acid	Taurocholic acid	Taurodeoxycholic acid	Taurochenodeoxycholic acid	7-Dehydrocholic acid (7-oxodeoxycholic acid)	12-Dehydrocholic acid (12-oxodeoxycholic acid)	w-muricholic acid	Glycohyocholic acid	Glycoursodeoxycholic acid	muro-cholic acid	Ursodeoxycholic acid	Hyocholic acid	Cholic acid	Glycocholic acid
SRR14509843	NAFLD	Female	175.3	67.78	41.58	7.28	1366.49	4.87	169.45	63.49	22.02	0.14	80.26	4.04	0.06	44.04	23.74	0.21	0.07	452.14	224.75	262.87	54.32	33.51	72.71	2.11	0	0.11	1.68	0	0.53	7.49	6.38	0.78	0.1	0.11	0.12	0.09	0.02	0	0	0.02	0.02	0.03	0.05	0.09	0	0.18	0.1
SRR14509844	NAFLD	Female	169.67	85.22	41.2	1.84	425.36	3.83	177.32	71.83	29.27	0.04	62.64	3.6	0.03	46.46	17.35	0.21	0.06	457.45	131.9	275.55	39.11	32.5	62.12	0.47	1.37	0.1	1.62	0	0.33	2.82	5.45	0.32	0.17	0.11	0.11	0.11	0.04	0.2	0	0.03	0.08	0.02	0.06	0.4	0	1.42	0.17
SRR14509846	NAFLD	Female	155.68	61.54	33.72	2.02	510.35	5.45	130.7	46.26	20.08	0.05	68.51	0.43	0.05	41.33	37.13	0.22	0.06	272.78	115	330.94	58.25	36.67	82.58	0.27	0.14	0.06	0.53	2.87	0.27	3.53	5.88	0.27	0.32	0.07	0.1	0.07	0.09	0	0	0.02	0.14	0.24	1.45	0.26	0.01	0.04	0.15
SRR14509847	NAFLD	Female	157.85	74.28	39.91	1.96	441.74	4.25	134.92	43.34	32.81	0.04	47.7	2.82	0	39.81	34.69	0.21	0.07	394.11	141.85	201.68	51.38	36.16	42.68	0.25	0	0.04	0.82	0.48	0.3	2.91	5.33	0.26	0.12	0.06	0.1	0.09	0.03	0	0	0.01	0.16	0.26	0.13	0.14	0	0.28	0.07
SRR14509848	non-NAFLD	Female	153.63	85.95	43.11	1.53	442.44	2.92	119.2	35.94	25.05	0.04	53.9	3.46	0	33.15	19.06	0.21	0.07	542.09	130.91	221.74	34.96	24.18	59.76	2.26	1.24	0	1.16	0	1	2.96	5.45	0.2	0.26	0.02	0.08	0.09	0.01	0	0.01	0	0	0.01	0.03	0.08	0	0.08	0.07
SRR14509849	non-NAFLD	Female	124.28	53.44	43.5	1.42	359.03	4.27	165.03	43.21	18.4	0.04	46.79	4.44	0	34.72	19.82	0.21	0.07	335.99	183.78	179.72	40.92	33.22	47.29	1.01	0.54	0.05	1.56	0	0.8	4.44	6.63	0.35	0.17	0.06	0.08	0.08	0.02	0	0.06	0.01	0.26	0	0.1	0.05	0.04	0.05	0.13
SRR14509719	non-NAFLD	Female	163.91	100.58	25.4	3.07	445.12	4.58	249.45	69.18	32.37	0.04	75.01	4.83	0.02	56.88	21.48	0.21	0.08	598.81	161.14	203.32	46.02	34.99	62.34	2.85	0	0.05	0.74	0.08	2.04	6.28	8.37	0.5	0.39	0.05	0.08	0.07	0.02	0.05	0.09	0.01	0.07	0.47	1.13	2.74	0.08	0.48	0.07
SRR14509851	non-NAFLD	Female	164.64	101.19	57.47	0.81	521.69	8.17	154.12	49.98	29.74	0.05	67.46	3.19	0.02	41.72	28.91	0.24	0.08	343.72	137.69	228.89	55.87	53.46	63.34	2.79	1.37	0.08	0.87	0.74	1.6	6.13	11.66	0.29	0.32	0.09	0.07	0.04	0.28	0	0.11	0.03	0.39	0.55	1.78	3.28	0.1	0.77	0.27
SRR14509721	non-NAFLD	Female	220.36	61.04	24.44	1.19	547.56	4.57	143.08	37.29	36.8	0.18	57.85	4.53	0	41.49	18.28	0.21	0.07	324.85	130.93	276.08	38.97	23.68	56.06	1.12	0.82	0.15	0.74	0.52	0.42	4.85	8.32	0.3	0.13	0.15	0.04	0.02	0.03	0.08	0.12	0	0.07	0.09	0.14	0.35	0.12	0.98	0.11
SRR14509722	NAFLD	Female	208.6	91.65	27.63	3.31	574.01	3.31	158.87	51.47	21.76	0.05	59.45	0	0.04	53.76	25.65	0.25	0.08	692.84	140.93	230.15	50.6	54.22	63.3	0.52	0	0.04	0.46	1.05	0.14	2.95	9.72	0.44	0.14	0.05	0.03	0.03	0.07	0.11	0.12	0.01	0.19	1.16	1.41	0.61	0.13	0.04	0.17
SRR14509790	NAFLD	Female	191.34	70.11	47	1.44	581.61	4.04	174.04	40.29	27.02	0.04	69.34	3.97	0.05	46.29	22.36	0.21	0.07	498.26	142.02	182.8	43.65	49.2	80.15	0.8	0	0.08	1.03	0.28	0.64	5.32	6.4	0.64	0.25	0.09	0.04	0.01	0.13	0.84	0	0.01	0.2	0.14	0.09	0.09	0.01	0.1	0.29
SRR14509842	NAFLD	Female	224.47	60.64	35.42	1.67	521.88	4.4	167.21	38.74	27.04	0.05	59.45	4.92	0.02	42.86	22.44	0.21	0.08	500.61	129.79	210.04	53.45	38.58	49.12	1.4	1.02	0.04	1.32	0.01	1.35	4.17	5.22	0.31	0.22	0.05	0.01	0.03	0.06	0.3	0.06	0.01	0	0.59	1.84	0.62	0.07	0.08	0.15
SRR14509724	NAFLD	Female	243.09	86.06	41.5	0.63	434.61	3.78	126.63	47.39	32.34	0.04	77.41	4.3	0.06	39.05	20.96	0.22	0.07	310.36	126.36	301.51	37.92	27.64	64.41	0.9	0	0.14	0.61	0.29	0.39	2.05	5.09	0.43	0.11	0.13	0.02	0	0.02	0.26	0.13	0	0.16	0.43	0.49	0.2	0.14	0.1	0.33
SRR14509793	NAFLD	Female	245.07	80.81	53.08	1.85	581.12	2.85	148.69	44.83	51.6	0.05	74.44	2.85	0	44.73	35.51	0.22	0.13	320.64	192.19	217.22	57.44	36.32	62.33	6.09	1.37	0.07	0.86	1.18	4.27	6.82	7.6	0.78	0.41	0.08	0.05	0.09	0.06	0.42	0.17	0.02	0.5	0.07	0.09	0.01	0.17	0.15	0.38
SRR14509725	non-NAFLD	Female	187.28	69.41	40.06	1.72	462.27	7.75	135.19	55.52	42.22	0.04	79.05	3.25	0.06	43.46	18.25	0.22	0.07	286.08	207.77	306.78	39.41	41.16	66.84	2.48	0	0.08	1.01	1.65	1.86	6.44	7.23	0.84	0.16	0.09	0	0.02	0.07	0.29	0.18	0.02	0.16	0.21	0.46	0.21	0.17	0.08	0.31
SRR14509797	NAFLD	Female	287.91	66.79	57.2	1.24	577.14	2.66	127.93	58.35	32.46	0.06	66.48	3.42	0.07	50.05	36.35	0.22	0.06	229.09	125.38	233.28	47.28	29.17	59.15	0.83	1.37	0.1	0.49	0.9	0.36	7.22	12.22	0.29	0.43	0.11	0	0	0.03	0.56	0.15	0.01	0.05	0.24	0.29	0.44	0.15	0.7	0.41
SRR14509723	non-NAFLD	Female	193.37	88.16	30.3	0.58	495.31	2.02	122.28	39.25	23.25	0.04	74.05	3.17	0	47.33	28.97	0.23	0.06	417.04	122.79	260.39	47.4	43.53	72.68	1.31	0	0.09	0.9	1.95	0.98	5.71	8.99	0.42	0.16	0.1	0	0	0.01	0.87	0.16	0	0.07	0.07	0.05	0.03	0.17	0.07	0.17
SRR14509727	NAFLD	Female	162.96	70.51	24.54	2.78	803.22	4.19	125.26	47.33	20.5	0.05	64.44	0.38	0.03	38.84	37.94	0.22	0.06	287.1	115.64	251.98	47.16	48.61	69.4	1.11	0.45	0.06	0.69	1.17	0.99	4.01	8.28	0.3	0.11	0.07	0	0.01	0.14	0.47	0.12	0.02	0.34	0.16	0.17	0.15	0.14	0.03	0.2
SRR14509729	NAFLD	Female	205.25	80.7	37.17	2.23	1575.1	3.14	155.88	53.28	25.68	0.05	69.32	5.26	0	36.87	22.21	0.22	0.08	475.8	174.31	337.27	56.6	25.05	76.23	3.69	0	0.05	0.9	0.41	2.07	6.54	9.67	0.29	0.32	0.06	0	0	0.02	1.47	0	0.01	0.03	0.18	0.42	0.94	0	4.32	0.31
SRR14509728	non-NAFLD	Female	214.91	64.44	54.1	0.91	419.45	2.93	137.09	38.32	35.31	0.04	57.8	4.8	0	36.29	24.13	0.23	0.06	645.74	125.88	210.36	46.55	26.51	49.19	5.26	1.37	0.15	0.49	0.68	4.37	4.74	5.38	0.67	0.25	0.13	0	0	0.03	1.61	0.06	0	0.02	0.16	0.35	0.04	0.1	0.01	0.18
SRR14509799	non-NAFLD	Female	245.32	59.34	35.89	1.39	429.88	2.25	192.28	63.74	34.87	0.04	54.53	4.72	0.01	40.52	21.14	0.21	0.08	618.4	162.45	222.28	43.01	44.16	63.09	0.23	0.21	0.08	0.24	1.16	0.34	4.36	4.93	0.24	0.09	0.09	0	0	0.02	1.22	0.11	0	0	0.12	0.12	0.06	0.16	0.07	0.24
SRR14509801	NAFLD	Female	273.29	59.57	44.32	1.11	504.59	3.19	147.99	62.17	30.1	0.05	72.64	3.73	0.02	38.76	28.26	0.22	0.06	344.83	149.82	260.15	52.27	33.51	60.24	2.24	0.76	0.09	0.38	1.39	0.86	7.36	7.79	0.36	0.24	0.09	0	0	0.05	1.09	0.16	0.01	0.04	0.22	1.02	0.07	0.17	0.02	0.39
SRR14509730	NAFLD	Female	170.38	46.78	29.85	0.88	424.29	3.53	122.41	35.58	19.75	0.05	54.55	2.57	0	30.05	29.62	0.22	0.07	440.92	104.65	249.41	40.89	32.31	35.87	1.88	0	0.18	3.62	1.22	1.64	5.25	6.93	0.82	0.33	0.16	0	0.01	0.02	0.81	0.16	0.01	0.06	0.06	0.02	0.07	0.19	0.01	0.14
SRR14509731	non-NAFLD	Female	268.97	58.39	49.35	2.72	846.25	3.06	144.78	58.08	41.02	0.04	68.1	2.96	0	41.83	19.29	0.23	0.07	318.14	146.41	234.82	55.39	35.43	70.87	1.1	0	0.14	0.56	0.96	0.76	5.32	8.65	0.25	0.21	0.13	0	0	0.04	0.95	0.15	0	0.07	0.47	2.3	0.41	0.18	0.05	0.24
SRR14509802	non-NAFLD	Female	188.25	66.56	43.36	0.93	505.75	2.73	106.98	43.56	25.53	0.05	52.73	3.22	0.04	38.56	35.15	0.21	0.09	310.59	123.13	228.98	45.27	22.93	47.01	1.23	0	0.04	2.36	0.92	0.88	5.71	9.06	0.41	0.09	0.05	0	0.01	0.05	0.82	0.04	0.01	0.13	0.03	0.04	0.04	0.05	0.04	0.12
SRR14509804	NAFLD	Female	194.39	65.97	25.28	2.05	925.25	2.38	125.75	48.62	18.42	0.04	61.45	3.94	0	36.1	18.9	0.21	0.06	391.91	113.96	204.53	41.28	35.26	65.91	0.3	0.73	0.04	0.26	0.79	0.41	6.91	8.68	0.4	0.06	0.05	0	0	0.01	1.49	0.04	0	0	0.1	0.94	0.17	0.05	0.11	0.46
SRR14509732	non-NAFLD	Female	208.57	65.54	40.97	0.96	610.68	3.11	111.25	34.77	28.21	0.04	72.29	3.71	0	34.14	16.89	0.21	0.07	325.34	153.58	272.43	48.83	48.29	71.53	3.08	1.37	0.07	0.66	0.82	1.81	4.7	7.45	0.51	0.38	0.07	0	0	0.02	1.2	0.11	0.01	0	0.23	1.69	1.14	0.12	0.4	0.21
SRR14509734	non-NAFLD	Female	177.96	62.45	33.9	1.16	462.92	1.98	163.66	42.81	18.2	0.04	59.45	2.28	0	37.48	31.41	0.21	0.07	416.81	127.4	192.14	43.06	54.73	61.87	0.94	1.37	0.07	2.23	1.27	0.86	4.54	7.46	0.35	0.12	0.07	0	0	0.01	1.31	0.15	0	0	0.07	0.04	0.04	0.16	0.09	0.16
SRR14509805	NAFLD	Female	192.47	96.22	43.07	1.78	710.59	4.67	112.68	54.57	32.24	0.05	61.26	3.17	0.03	44.26	19.8	0.22	0.06	335.64	107.96	225.69	49.22	28.92	60.71	1.88	0	0.12	1.42	1.37	0.61	7.86	9.76	0.34	0.67	0.12	0	0.06	0.1	1.78	0.13	0.01	0.44	0.25	0.22	0.04	0.14	0.06	0.72
SRR14509807	NAFLD	Female	196.2	90.38	54.84	3.57	1063.09	2.06	131.56	40.66	34.79	0.05	70.05	4.06	0	48.17	26.5	0.22	0.06	767.53	166.27	282.94	62.79	78.96	72.69	0.57	0.86	0.04	5.96	2.1	0.29	4.5	9.72	0.6	0.78	0.04	0	0	0.05	1.69	0	0.01	0.04	0.46	1.4	2.43	0	1.14	0.13
SRR14509736	NAFLD	Female	242.2	66.82	50.52	0.96	401.09	2.3	135.39	44.76	28.21	0.04	58.97	4.53	0.03	41.63	20.89	0.23	0.08	364.49	129.96	219.16	50.92	39.08	62.42	0.74	0.75	0.1	0.86	0.94	0.39	4.2	8.39	0.38	0.14	0.09	0	0	0.05	1.57	0.11	0	0.03	0.45	1.54	0.54	0.12	0.02	0.28
SRR14509808	NAFLD	Female	227.34	87.98	33.33	1.52	424.63	7.26	120.53	49.21	25.61	0.06	67.62	3.75	0.02	33.65	27.75	0.21	0.06	335.86	116.21	234.8	41.64	29.92	60.14	3.34	1.37	0.04	0.96	1.45	1.49	7.43	8.79	0.56	0.56	0.05	0	0.01	0.06	2.72	0.14	0	0	0.18	1.37	0.17	0.17	0	0.23
SRR14509809	non-NAFLD	Female	212.79	74.89	42.54	1.16	467.85	3.57	151.48	46.32	22.71	0.03	54.7	0	0.04	35.55	26.83	0.22	0.07	385.96	120.17	210.38	40.28	79.19	69.59	1.79	0.66	0	1.46	1.96	1.99	2.59	5.86	0.26	0.25	0	0.15	0.04	0.02	0.95	0	0.02	0.05	0.12	0.53	0.28	0	0.21	0.17
SRR13279648	NAFLD	Female	198.45	75.53	52.22	2.01	514.59	4.94	144.76	64	49.88	0.03	84.72	0	0.01	39.83	34.58	0.21	0.07	355.22	171.15	377.32	67.55	58.09	77.52	1.05	0.75	0.12	1.69	0.57	0.82	3.17	9.75	0.73	0.26	0.12	0.19	0.13	0.28	1.26	0	0.01	0.18	0.11	0.21	0.68	0.01	0.93	0.19
SRR14509810	NAFLD	Female	317.1	75.15	35.9	2.23	1164.87	2.75	150.62	50.47	28.76	0.03	81.25	0	0.02	50.47	20.15	0.22	0.07	295.63	131.29	224.74	54.34	49.8	77.82	0.59	0.82	0.08	0.6	0	0.36	7.8	8.78	0.49	0.17	0.08	0.11	0.08	0.05	0.92	0.02	0.01	0.16	0.08	0.17	0.27	0.01	1.83	0.53
SRR14509739	non-NAFLD	Female	226.5	79.55	30.24	4.34	763.82	3.99	150.34	61.37	27.43	0.04	87.37	0	0.05	42.67	23.97	0.2	0.07	311.89	138.47	232.98	43.66	57.74	77.57	1.36	0.82	0	4.23	0.17	1.05	5.3	8.01	0.47	0.28	0	1.48	0.11	0.34	0.6	0	0.01	3.18	0.06	0.15	0.21	0	1.56	0.16
SRR14509811	NAFLD	Female	270.22	105.57	52.32	1.88	466.53	4.22	158.04	65.42	28.94	0.04	78.97	0	0.02	45.45	32.21	0.21	0.07	477.11	121.31	295.41	69.49	52.39	63.94	0.8	0.82	0.01	1.07	4.14	0.4	6.21	9.14	0.68	0.24	0.02	0.13	0.04	0.07	0.7	0	0.01	0.02	0.02	0.35	0.35	0	0.82	0.6
SRR14509872	NAFLD	Female	164.15	98.09	30.27	1.29	564.3	4.06	127.43	50.48	29.62	0.04	78.89	3.19	0.02	37.35	43.37	0.26	0.07	345.7	128.52	359.13	70.94	51.58	72.06	1.98	0.82	0.04	2.25	2.24	0.75	4.9	9.3	0.51	0.51	0.05	0	0.04	0.01	0.88	0	0.01	0.02	0	0.11	0.07	0.01	0.34	0.19
SRR13279753	NAFLD	Female	216.22	72.03	48.84	1.98	468.59	3.22	158.18	61.17	36.01	0.05	59.17	0.02	0.01	42.68	40.04	0.22	0.07	361.65	127.85	209.9	58.04	43.88	61.29	2	0.82	0.09	4.52	1.81	0.88	5.94	8.44	0.35	0.3	0.1	0.02	0.05	0.02	1.06	0.04	0.02	0	0.05	0.13	0.1	0.06	0.09	0.24
SRR14509813	non-NAFLD	Female	218.45	81.68	30.85	1.35	455.31	3.87	147.78	52.64	16.87	0.05	67.16	3.31	0.02	32.59	42.23	0.23	0.07	341.98	100.06	334.21	56.07	71.3	68.01	1.36	0.74	0	5.17	1.17	0.77	3.26	10.14	0.39	0.22	0	0	0.28	0.09	0	0.12	0.02	0.16	0.05	0.11	0.08	0.19	0	0.23
SRR14509740	NAFLD	Female	166.73	71.95	22.88	2.15	933.41	12.94	214.02	57.76	37.38	0.1	57.4	0	0.01	39.71	41.1	0.23	0.07	408.06	116.27	258.68	73.46	82.91	83.67	0.97	0.71	0.05	2.55	3.41	0.52	5.51	11.32	0.42	0.52	0.05	0.32	0.05	0.35	1.04	0.13	0.01	1.79	0.65	0.91	2.26	0.12	1.4	0.31
SRR14509741	non-NAFLD	Female	241.15	83.71	47.25	1.43	485.41	4.64	143.65	61.86	43.42	0.04	92.66	0	0.03	46.67	65.47	0.23	0.07	319.44	177.14	303.37	85.28	39.74	70.86	1.12	0.82	0.08	1.61	0.35	0.44	6.7	7.05	0.6	0.27	0.09	0.24	0.09	0.32	0.86	0.11	0.01	0.13	0.19	0.98	0.34	0.1	0.09	0.42
SRR14509814	non-NAFLD	Female	206.08	77.11	51.7	1.42	294.39	4.94	162.31	65.7	25.42	0.03	57.22	0	0.01	32.9	10.94	0.2	0.07	551.68	108.74	245.12	38.29	52.99	64.43	1.45	0.75	0.01	2.18	0	0.95	2.64	8.05	0.48	0.23	0	0.1	0.04	0	0.76	0.08	0.01	0.05	0.16	1.48	1.42	0.09	0.31	0.21
SRR14509861	non-NAFLD	Female	168.26	57.2	29.19	0.84	373.41	3.94	179.91	65.11	38.11	0.05	76.83	0	0.01	38.14	26.74	0.22	0.07	255.1	116.98	242.21	44.06	64.75	72.27	1.51	0.77	0.05	0.8	4.49	0.78	9.35	9.7	0.37	0.75	0.05	0	0.04	0.03	0.5	0	0.01	0.02	0.05	0.03	0.08	0	0.07	0.23
SRR14509859	NAFLD	Female	278.19	67.74	46.49	1.52	521.55	4.25	164.95	65.66	31.89	0.04	77.08	6.35	0.02	40.3	36.75	0.22	0.07	323.17	150.67	388.51	46.28	50.1	78.57	0.59	0.82	0	0.34	1.21	0.16	5.25	9.08	0.42	0.18	0	0	0.04	0.02	0.84	0.14	0.02	0.01	0.03	0.17	0.06	0.16	0.05	0.58
SRR14509817	non-NAFLD	Female	204.22	80.53	28.9	1.31	413.74	3.28	143.19	56.89	45.91	0.04	65.33	0	0.03	40.52	26.14	0.21	0.07	321.52	210.53	256.86	46.55	38.36	70.41	0.93	0.7	0.09	0.86	0	0.71	4.18	5.48	0.4	0.27	0.09	0.05	0.05	0	0.48	0.15	0.02	0	0.06	0.12	0.06	0.16	0.13	0.24
SRR14509818	NAFLD	Female	143.41	65.19	21.4	1.47	640.63	5.65	140.44	48.21	80.62	0.04	54.81	8.45	0.02	43.01	52.2	0.23	0.08	346.37	181.86	294.44	70.38	38.15	81.23	2.59	0.79	0.03	8.14	0	0.84	4.77	10.17	0.43	0.36	0.02	0	0.04	0.03	0.71	0.15	0.01	0.02	0.09	0.59	0.06	0.16	0.3	0.42
SRR14509819	NAFLD	Female	232.31	101.17	51.12	1.28	471.21	3.06	187.28	55.81	49.09	0.11	79.4	0	0.02	71.59	33.06	0.2	0.07	793.92	137.23	275.72	55.42	57.02	86.44	1.06	0.82	0.08	0.19	1.38	1.51	5.93	10.74	0.49	0.3	0.07	0	0.05	0.03	0.45	0.11	0.02	0.28	0.52	1.2	0.66	0.13	0.23	0.26
SRR14509744	NAFLD	Female	195.56	79.22	54.64	1.48	508.3	2.43	184.75	52.67	36.35	0.02	70.56	2.49	0.01	44.35	50.44	0.2	0.07	540.13	155.06	270.47	69.28	41.2	67.91	0.32	0.66	0	0.11	4.09	0.15	4.3	8.54	0.41	0.18	0.01	0.07	0.04	0.13	0.59	0.07	0.01	0.18	0.14	0.03	0.05	0.1	0.08	0.11
SRR14509820	non-NAFLD	Female	194.58	74.24	45.69	1.38	421.19	4.04	161.65	55.98	39.32	0.03	72.86	0	0.01	39.31	50.57	0.22	0.07	454.2	117.02	248.59	57.17	51.9	77.97	1.34	0.71	0.08	3.09	2.04	1.29	5.38	8.99	0.44	0.36	0.09	0	0.09	0.02	0.25	0.13	0.01	0.2	0.07	0.14	0.05	0.16	0.03	0.59
SRR14509822	NAFLD	Female	125.09	62	17.52	1.66	353.67	5.61	136.06	43.25	221.77	0.04	50.53	0	0.02	34.22	36.09	0.27	0.07	381.07	166.65	279.89	70.77	42.39	81.24	3.74	0.82	0.02	0.32	2.34	1.84	3.65	8.72	0.33	0.47	0.03	0.03	0.04	0.03	0	0.2	0.01	0.08	0.26	1.04	0.26	0.25	0	0.1
SRR14509747	non-NAFLD	Female	237.62	65.89	51.77	1.29	544.53	3.26	201.84	75.24	49.33	0.06	80.55	0	0.03	50.27	35.38	0.23	0.07	435.45	204.25	321.79	48.14	73.8	80.77	2.62	0.77	0.08	6.74	0.29	1.13	6.47	9.85	0.74	0.21	0.08	0.14	0.39	0.05	0.05	0.17	0.01	0.26	0.01	0.04	0.04	0.19	0.31	0.19
SRR14509823	non-NAFLD	Female	201.74	58.8	29.14	0.82	615.18	2.66	108.45	60.99	22.04	0.05	54.62	0	0.02	38.75	24.21	0.21	0.07	245.95	166.68	226.53	40.32	41.01	64.39	1.82	0.82	0.11	0.69	1.51	1.38	5.04	7.88	0.53	0.26	0.11	0.25	0.04	0.06	0.19	0.13	0.01	0.18	0.65	1.04	3.06	0.14	0.86	0.26
SRR14509825	non-NAFLD	Female	244.11	76.32	61.28	0.53	486.63	3.01	149.89	49.3	28.12	0.04	69.98	0	0.03	37.01	37.11	0.22	0.08	529.28	159.04	275.53	63.41	42.81	84.76	0.66	0.72	0.12	0.31	2.44	0.38	7.81	9.7	0.42	0.2	0.12	0	0.04	0	0	0.08	0.01	0.09	0.06	0.17	0.03	0.11	0.01	0.69
SRR14509750	non-NAFLD	Female	228.57	76.94	53.5	0.94	593.15	4.35	163.24	59.54	30.71	0.03	72.39	0	0.01	38.91	37.39	0.2	0.08	448.19	153.09	297.14	63.19	54.04	78.83	0.44	0.82	0.05	7.16	0.97	0.23	7.11	8.62	0.53	0.26	0.05	0.07	0.04	0.04	0	0.18	0.02	0.01	0.23	0.88	0.18	0.22	0.01	0.19
SRR14509751	NAFLD	Female	217.37	90.15	53.99	1.32	549.51	2.23	156.9	46.91	24.19	0.04	77.35	1	0.06	47.67	43.09	0.2	0.07	396.85	135.21	299.75	69.94	38.41	59.08	2.4	0.8	0.04	0.69	1.6	0.95	7.08	8.09	0.45	0.38	0.04	0.02	0.09	0.04	0	0.16	0.01	0.2	0.35	1.59	0.94	0.14	0.91	0.05
SRR14509753	non-NAFLD	Female	197.89	87.24	46.01	1.1	754.37	5.65	116.84	56.33	34.91	0.03	69.37	0	0.04	50.95	41.95	0.2	0.07	356.25	183.78	245.99	54.45	78.07	72.08	1.27	0.82	0.12	1	3.01	0.54	9.64	10.68	0.69	0.15	0.13	0	0.04	0.06	0	0.09	0	0.13	0.1	0.07	0.09	0.11	0.01	0.15
SRR14509881	non-NAFLD	Female	277.48	87.09	32.1	0.55	478.4	2.89	120.14	55.54	44.91	0.05	79.96	0	0.02	40.06	36.07	0.21	0.07	293.26	125.22	292.66	59.29	33.07	73.9	1	0.67	0.05	1.29	2.08	1.08	6.94	8.21	0.66	0.39	0.04	0.06	0.05	0.01	0	0.2	0.02	0.05	0.01	0.06	0.09	0.28	0.07	0.34
SRR14509880	non-NAFLD	Female	263.23	81.75	59.16	1.39	557.42	2.39	189.14	63.31	38.16	0.04	89.48	0	0.05	48.53	41.61	0.23	0.08	677.44	150.63	325.38	75.88	65.24	75.45	1.63	0.82	0.2	7.9	0.94	1.42	7.46	14.55	0.85	0.17	0.19	0.16	0.08	0.08	0	0.21	0.01	0.22	0.22	0.5	0.1	0.22	0.01	0.19
SRR14509878	non-NAFLD	Female	224.3	83.73	47.07	2.69	1267.83	6.75	145.71	49.78	32.62	0.02	73.26	0	0.03	41.25	19.8	0.2	0.07	315.74	197.33	321.83	54.14	64.64	81.1	2.13	0.82	0.12	2.18	0.82	0.91	12.42	13.25	0.75	0.35	0.1	0.06	0.05	0	0	0.06	0.01	0.18	0.12	0.27	0.19	0.11	0.41	0.16
SRR14509877	non-NAFLD	Female	234.73	82.84	54.25	1.54	618.2	3.79	200.77	56.59	30.96	0.03	84.85	0	0.04	48.8	39.18	0.23	0.07	478.05	217.49	330.7	63.13	139.87	75.66	0.85	0.77	0.04	0.42	4.38	0.63	8.1	8.79	0.46	0.25	0.02	0.02	0.04	0.01	0	0	0.01	0.01	0.07	0.07	0.08	0.01	0.15	0.13
SRR14509876	non-NAFLD	Female	256.27	78.87	37.82	2.33	1028.47	4.55	168.55	63.76	34.6	0.04	82.73	0	0.03	47.51	30.68	0.21	0.07	357.47	134.53	296.28	46.37	43.74	72.79	5.59	0.77	0.05	2.91	2.56	1.97	6.64	10.44	0.6	0.5	0.04	0.1	0.04	0.03	0	0.1	0.01	0.24	0.1	0.23	0.51	0.09	0.83	0.22
SRR14509875	NAFLD	Female	202.66	57.48	50.5	1.01	504.96	3.97	128.64	57.56	27.42	0.06	57.65	0	0.01	38.22	26.94	0.22	0.07	194.13	191.97	267.02	57.59	55.53	52.25	1.71	0.82	0.06	1.17	1.48	0.88	5.6	7.11	0.47	0.19	0.06	0.05	0.07	0.1	0	0.21	0.01	0.26	0.08	0.03	0.08	0.2	0.21	0.21
SRR14509869	non-NAFLD	Female	204.27	95.65	55.51	1.07	619.39	4.12	135.79	48.9	25.15	0.04	70.11	0	0.04	51.95	29.39	0.23	0.07	724.01	147.39	275.61	48.91	68.49	80.79	1.82	0.82	0.07	7.7	4	1.03	6.5	11.93	0.96	0.58	0.05	0.08	0.05	0.05	0	0	0.01	0.34	0.08	0.13	0.24	0	2.49	0.19
SRR14509868	NAFLD	Female	291.4	90.24	52.67	1.6	516.17	3.44	140.75	55.11	39.31	0.03	84.62	0	0.01	44.27	36.69	0.21	0.07	371.34	208.55	299.37	52.3	113.22	76.11	4.24	0.72	0.17	0.96	1.96	3.01	5.79	9.96	0.68	0.5	0.15	0.9	0.27	0.29	0	0.15	0	1.4	0.43	2.13	3.78	0.15	3.48	0.25
SRR14509867	non-NAFLD	Female	315.9	66.32	49.36	2.39	1221.78	4.64	156.01	57.38	35.47	0.04	74.72	0	0.01	48.89	28.96	0.2	0.07	328.41	204.52	291.8	55.38	98.77	74.61	0.77	0.72	0.15	0.11	3.87	0.66	8.49	15.82	0.59	0.2	0.13	0.23	0.04	0.29	0	0.18	0.01	1.05	0.73	2.25	0.46	0.19	0.22	0.27
SRR14509866	non-NAFLD	Female	270.48	108.42	66.32	1.63	619.46	3.85	200.51	74.68	35.07	0.05	62.64	3.34	0.02	52.47	36.23	0.21	0.06	654.65	193.98	298.96	59.94	38.78	69.72	3.32	0.8	0.09	2.83	0.81	1.11	6.86	8.79	0.44	0.1	0.09	0.04	0.14	0.03	0.5	0	0.02	0.05	0	0.03	0.17	0	0.1	0.04
SRR14509864	NAFLD	Female	229.53	77.61	65.64	0.9	612.96	4.41	103.22	41.24	26.69	0.07	66.11	2.13	0.02	29.1	28.21	0.23	0.08	402.32	123.06	321.22	59.54	47	52.18	1.12	0.81	0.06	28.39	1	0.65	6.69	5.37	0.62	0.08	0.06	0.09	0.08	0.06	0.54	0	0.02	0.25	0.14	0.31	0.15	0.01	0.18	0.13
SRR14509863	NAFLD	Female	361.4	112.43	40.84	1.83	759.73	4.95	86.95	47.32	28.77	0.06	70.09	2.88	0.02	50.04	30.49	0.21	0.07	232.79	194.3	343.38	60.53	84.84	68.34	2.36	0.81	0.1	1.06	1.14	0.73	8.54	17.76	1.38	0.32	0.09	0.07	0.02	0.1	0.4	0	0.01	0.16	0.08	0.77	0.2	0.04	0.09	0.45
SRR14509713	NAFLD	Female	276.38	95.2	47.57	1.14	657.19	1.86	165.88	56.99	38.66	0.03	69.27	2.77	0.02	37.98	26.37	0.25	0.06	527.62	169.22	218.32	53.27	54.99	79.35	1.5	0.81	0.07	3.22	1.04	0.62	5.98	6.97	0.52	0.69	0.07	0.06	0.04	0.04	0.47	0	0.01	0.16	0.04	0.06	0.06	0.01	0.04	0.25
SRR14509827	non-NAFLD	Female	237.5	82.27	48.06	0.78	501.69	4.17	143.54	53.17	42.95	0.05	65.87	3.11	0.03	43.1	21.35	0.23	0.06	332.64	108.23	245.5	45.66	50.24	55.9	3.21	0.81	0.09	2.11	0.63	0.71	4.27	5.45	0.36	0	0.09	0.07	0.11	0.02	0.4	0	0	0.22	0.13	0.03	0.09	0	0.19	0.29
SRR14509828	NAFLD	Female	286	85.59	40.41	0.96	689.24	3.33	131.51	51.71	35.11	0.04	71.81	2.14	0.02	43.46	26.15	0.2	0.06	231.34	158.18	296.76	53.7	61.9	54.55	1.53	0.81	0.1	3.85	1.04	0.66	5.4	9.85	0.69	1.68	0.09	0.05	0.23	0.09	0.44	0.04	0.01	0.27	0.91	0.4	0.31	0.07	0.16	0.2
SRR14509831	NAFLD	Female	421.39	121.02	60.12	2.7	1247.75	4.53	152.89	64.89	75.74	0.05	102.23	2.1	0.03	51.57	34.15	0.24	0.06	334.94	138.88	244.38	57.98	64.01	87.07	0.88	0.81	0.1	0.28	1.38	0.68	9.61	9.63	1.37	1.14	0.1	0.04	0.02	0.03	0.45	0.11	0.02	0.08	0.18	0.35	0.25	0.15	0.15	0.39
SRR14509832	non-NAFLD	Female	236.4	63.05	58.91	0.73	572.99	2.85	169.63	60.54	24.93	0.05	61.72	3.01	0.02	39.71	32.63	0.2	0.08	347.73	131.82	254.57	40.55	38.01	88.16	0.92	0.8	0.07	0.25	1.18	0.83	4.91	9.79	0.61	0.04	0.08	0.1	0.02	0.02	0.45	0.1	0.02	0.04	0.24	6.82	1.06	0.08	0.23	0.19
SRR14509833	NAFLD	Female	242.54	84.44	55.82	1.07	654.54	4.96	157.99	48.09	29.66	0.07	64.38	3	0.02	47.67	37.63	0.24	0.07	353.38	147.86	266.71	70.16	59.39	68.11	3.51	0.8	0.09	16.85	1.26	1.92	6.69	11.06	0.97	0	0.1	0.05	0.09	0.04	0.28	0	0.01	0.19	0.19	0.48	0.3	0	0.31	0.52
SRR14509754	NAFLD	Female	272.73	90.2	63.77	1.4	695.38	3.38	113.99	50.73	28.48	0.04	58.58	3.49	0.02	39.25	44.22	0.23	0.06	312.86	310.68	300.75	66.59	143.63	67.7	4.11	0.81	0.04	4.55	1.13	1.71	6.39	8.85	0.78	0.05	0.04	0.04	0.05	0.02	0.36	0.02	0	0.12	0.03	0.27	0.18	0.05	0.39	0.01
SRR14509756	non-NAFLD	Female	282.83	93.99	51.04	1.35	492.13	4	158.89	73.53	47.01	0.04	73.81	4.27	0.03	31.4	45.91	0.26	0.07	244.6	160.1	423.25	62.54	38.05	62.41	1.94	0.8	0.06	0.15	1.09	0.98	8.64	7.99	0.43	1.27	0.05	0.07	0.02	0.02	0.52	0.15	0.01	0.08	0.18	0.47	0.53	0.14	0.35	0.18
SRR14509757	NAFLD	Female	294.09	102.14	19.25	1.27	667.69	6.11	148.26	50.75	98.21	0.04	79.38	2.42	0.03	63.79	30.98	0.21	0.07	285.9	197.89	235.96	51.02	86.5	83.74	3.35	0.83	0.08	14.32	1.22	0.95	11.79	14.68	1.47	4.23	0.07	0.04	0.02	0.02	0.36	0.14	0	0.13	0	0.05	0.3	0.16	1.02	0.21
SRR14509760	non-NAFLD	Female	282.61	116.87	47.69	1.17	671.39	3.36	99.69	38.26	30.63	0.04	79.84	3.06	0.02	56.47	38.85	0.2	0.07	414.54	155.61	284.82	67.47	48.95	69.08	0.63	0.81	0.06	0.75	1.24	0.28	7.63	14.56	1.62	0.02	0.06	0.05	0.02	0.03	0.25	0	0.02	0.11	0.19	0.27	0.19	0	0.28	0.32
SRR14509761	NAFLD	Female	266.04	80.19	52.02	1.15	619.07	3.93	108.01	39.8	40.86	0.05	72.85	2.14	0.02	52.81	33.37	0.2	0.06	292.43	144.05	269.3	51.57	47.17	80.27	0.39	0.81	0.08	1.56	1.02	0.3	7.64	7.66	1.02	0.22	0.08	0.06	0.02	0.06	0.11	0.06	0.01	0.41	0.1	0.24	0.09	0.08	0.12	0.23
SRR14509763	NAFLD	Female	170.13	103.1	43.68	1.07	748.55	4.05	116.7	55.35	30.91	0.06	62.52	3.35	0.02	45.07	26.14	0.2	0.06	363.1	126.29	339.11	49.56	68	53.24	1.14	0.81	0.1	0.37	1.45	0.6	6.12	7.87	0.51	0.06	0.1	0.04	0.02	0.14	0.54	0.15	0.01	0.32	2.78	3.44	2.74	0.16	0.27	0.19
SRR14509837	NAFLD	Female	273.79	126.11	42.7	1.22	612.65	2.6	168.72	58.26	49.15	0.05	83.15	3.6	0.03	37.38	39.51	0.26	0.06	527.78	188.76	325.75	87.95	110.66	59.64	7.88	0.81	0.07	10.18	0.78	3.31	7.08	8.7	1.04	2.47	0.07	0.06	0.04	0.02	0.4	0.17	0.01	0.11	0	0.05	0.13	0.18	0.15	0.7
SRR14509765	NAFLD	Female	236.88	86.36	52.21	2.07	1268.34	3.9	145.41	47.34	25.43	0.05	49.86	2.22	0.02	39.66	21.44	0.2	0.06	411.07	115.18	220.37	58.16	54.07	66.34	2.31	0.81	0.1	5.33	0.55	0.75	5.1	10.23	0.33	0.15	0.09	0.03	0.03	0.02	0.3	0.17	0.01	0.05	0.1	0.25	0.39	0.14	0.47	0.38
SRR14509706	non-NAFLD	Female	323.17	91.45	73.98	1.16	619.63	8.53	186.05	47.59	57.69	0.05	71.47	3.13	0.03	39.38	47.05	0.24	0.09	524.05	136.08	278.73	80.25	104.95	79.14	3.01	0.8	0.09	5.61	1.05	1.91	8.09	8.98	1.13	1.04	0.09	0.1	0.02	0.02	0.11	0.17	0	0.04	0.07	0.12	0.21	0.15	0.89	0.22
SRR14509767	non-NAFLD	Female	310.53	87.41	53.57	1.21	699.36	3.23	152	52.51	42.83	0.05	63.72	4.34	0.02	47.33	54.54	0.28	0.08	310	150.37	330.83	84.32	63.72	66.92	3.72	0.82	0.08	13.76	1.11	1.35	6.2	8.41	0.33	0.31	0.08	0.05	0.02	0.02	0.4	0.18	0	0.07	0.04	0.09	0.08	0.18	0.01	0.43
SRR14509708	non-NAFLD	Female	258.4	93.15	49.12	1.6	544.83	3.31	157.7	69.04	44.88	0.08	93.83	3.48	0.03	36.94	37.21	0.33	0.06	247.33	164.49	309.05	52.03	57.83	67.37	4.34	0.81	0.09	4.39	0.73	2.37	6.45	7.15	0.86	0	0.1	0.09	0.08	0.04	0	0.15	0	0.11	0.13	0.24	0.18	0.19	0.4	0.28
SRR14509770	NAFLD	Female	291.49	125.37	38.41	1.49	585.4	2.24	187.37	60.82	42.31	0.06	60.12	3.13	0.02	43.91	64.99	0.22	0.06	460.91	172.46	327.95	116.46	61.61	66.28	2.95	0.8	0.09	5.37	1.11	0.91	2.8	5.67	0.27	0.11	0.09	0.03	0.03	0.02	0.23	0.08	0	0.05	0.03	0.09	0.11	0.1	0.2	0.21
SRR14509772	non-NAFLD	Female	249.41	57.35	33.68	0.96	500.65	4.43	148.08	48.48	40.72	0.05	57.78	2.82	0.03	38.16	28.64	0.21	0.08	268.81	111.88	217.46	46.06	54.53	67.59	0.69	0.8	0.06	13.69	1.16	0.59	5.92	11.32	0.9	0	0.06	0.04	0.02	0.06	0.12	0.19	0	0.05	0.21	0.56	0.18	0.22	0.18	0.12
SRR14509711	non-NAFLD	Female	235.94	110.78	65.59	1.51	580.48	2.42	143.36	48.32	25.55	0.05	64.96	3.61	0.03	48.45	49.06	0.2	0.06	507.59	168.7	252.08	65.26	57.53	77.33	1.32	0.81	0.08	3.6	1.18	0.87	4.66	7.89	0.77	0	0.08	0.23	0.13	0.28	0.14	0.22	0.02	0.98	1.04	0.86	0.81	0.22	0.05	0.21
SRR14509773	non-NAFLD	Female	235.79	76.96	44.62	0.94	492.5	2.92	113.54	37.56	17.41	0.07	51.85	3.65	0.02	36.76	34.7	0.2	0.07	315.95	129.39	228.95	56.08	32.96	51.88	1.7	0.81	0.08	14.66	1.09	0.53	4.46	7.6	0.52	0.03	0.08	0.1	0.08	0.03	0.22	0.19	0.01	0.12	0.02	0.46	0.09	0.18	0.07	0.39
SRR14509774	non-NAFLD	Female	246.84	63.44	37.36	1.34	557.28	2.38	170.53	65.02	28.87	0.04	54.32	2.62	0.03	42	32.25	0.2	0.06	435.46	363.2	231.39	39.91	57.93	52.89	2.86	0.8	0.07	1.26	0.78	1.74	8.23	8.61	0.6	0	0.07	0.05	0.11	0.06	0	0.08	0	0.07	0.11	0.11	0.07	0.09	0.03	0.16
SRR14509775	NAFLD	Female	267.93	113.81	48.6	2.32	1216.97	4.48	177.75	66.63	38.23	0.05	72.89	2.99	0.03	48.63	39.09	0.2	0.07	452.04	203.14	291.93	52.01	60.96	68.19	0.66	0.81	0.06	0.26	1.19	0.35	7.61	9.95	0.75	0.43	0.06	0.03	0.02	0.02	0	0	0	0.06	0.05	0.06	0.13	0.01	0.25	0.04
SRR14509776	NAFLD	Female	217.12	91.48	48.03	2.96	1304.29	3.97	115.58	38.47	21.21	0.06	56.3	2.51	0.02	62.36	29.59	0.23	0.08	353.92	193.25	308.69	48.89	81.03	64.4	1.23	0.81	0.09	0.4	1.11	0.52	4.94	11.69	0.55	0.69	0.09	0.09	0.03	0.02	0	0.08	0	0.03	0.01	0.12	0.08	0.05	0.12	0.2
SRR14509792	non-NAFLD	Female	224.9	69.98	43.91	1.73	608.59	3.29	150.68	57.32	33.96	0.05	67.49	4.55	0.02	34.38	25.8	0.24	0.08	291.23	201.81	324.47	47.05	69.38	66.85	0.4	0.81	0.09	3.69	1.24	0.28	5.57	8.36	0.24	0	0.09	0.03	0.02	0.03	0.23	0.17	0.01	0.08	0.2	0.16	0.28	0.14	0.62	0.16
SRR14509714	non-NAFLD	Female	257.04	69.23	42.43	1.33	563.59	3.38	125.03	41.44	26.34	0.04	72.24	3.97	0.03	45.82	29.44	0.23	0.11	264.01	120.26	277.75	73.55	70.22	59.8	0.31	0.8	0.05	2.23	1.57	0.25	2.98	5.93	0.62	0	0.05	0.15	0.11	0.27	0.36	0.19	0	0.53	0.3	0.57	0.11	0.18	0.04	0.24
SRR14509777	non-NAFLD	Female	228.74	104.76	55.13	0.94	509.63	2.48	135.07	51.86	29	0.04	54.04	2.75	0.02	42.18	27.58	0.2	0.09	386.57	112.76	202.73	55.12	57.68	61.52	0.81	0.81	0.1	2.42	1.08	0.46	5.51	7.33	0.63	0	0.1	0.05	0.02	0.03	0	0.18	0	0.09	0.05	0.09	0.23	0.18	0.4	0.42
SRR14509778	non-NAFLD	Female	235.67	88.82	48.5	1.17	450.48	3.67	133.71	67.84	37.48	0.07	67.92	2.47	0.03	36.42	29.23	0.26	0.07	284.68	138.95	298.17	47.77	76.42	57.42	1.5	0.81	0.04	5.11	1.06	0.71	6.41	6.68	0.61	0	0.04	0.09	0.03	0.02	0.19	0.22	0	0.08	0.21	0.12	0.12	0.21	0.01	0.14
SRR14509780	NAFLD	Female	222.78	98.16	43.65	2.04	432.16	4.18	116.9	38.22	15.5	0.05	70.37	3.19	0.03	34.2	38.02	0.24	0.07	360.38	90.25	296.4	65.61	85.55	65.41	0.39	0.8	0.13	4.33	1.21	0.26	2.97	8.2	0.43	0	0.13	0.05	0.02	0.08	0.22	0.07	0.02	0.05	0.24	0.26	0.12	0.09	0.04	0.21
SRR14509786	NAFLD	Female	191.53	84.54	30.61	0.58	563.27	4.15	103.1	52.75	32.81	0.04	55.65	3.4	0.04	51.21	38.27	0.23	0.07	441.89	144.04	307.05	63.09	38.86	52.47	0.61	0.81	0.07	0.87	2.1	0.35	5.14	7.8	0.33	0	0.06	0.12	0.07	0.1	0	0.09	0	0.11	0.04	0.17	0.08	0.06	0.04	0.1
SRR14509787	NAFLD	Female	250	84.03	39.71	0.82	429.85	2.86	146.98	63.07	39.6	0.07	60.9	3.74	0.03	41.83	47.58	0.24	0.1	384.88	162.24	289.5	67.12	83.92	64.46	1.88	0.81	0.07	13.05	1.39	0.65	5.22	8.02	0.68	0.02	0.07	0.04	0.08	0.05	0.02	0.15	0.01	0.1	0.01	0.11	0.06	0.15	0.15	0.16
SRR14509788	NAFLD	Female	171.07	75.98	34.7	0.79	496.47	2.52	152.14	41.02	27.2	0.05	42.28	3.63	0.02	33.73	27.37	0.22	0.07	650.96	119.93	191.31	43.63	46.15	56.31	0.99	0.82	0.07	2.36	1.73	0.59	5.07	7.99	0.35	0	0.07	0.22	0.32	0.23	0.18	0.2	0	0.61	0.13	0.17	0.51	0.2	1.06	0.23
SRR14509839	non-NAFLD	Female	163.67	72.07	57.24	1.12	442.28	4.94	131.01	48.05	19.07	0.07	40.02	2.5	0.02	35.43	30.79	0.24	0.06	365.21	212.4	234.13	69.71	41.25	53.02	1.11	0.82	0.05	4.15	2	0.76	4.32	9.07	0.1	0	0.05	0.08	0.11	0.04	0.11	0	0	0.27	0.04	0.1	0.19	0	0.68	0.23
SRR14509715	non-NAFLD	Female	223.57	90.16	36.39	1.69	730.12	4.31	116.4	49.99	26.87	0.24	69.98	2.44	0.02	38.89	29.09	0.2	0.09	392.2	191	243.48	66.62	91.57	67.1	2.08	0.82	0.08	13.99	1.18	0.7	6.89	9.68	0.72	0.49	0.08	0.03	0.02	0.02	0	0.12	0	0.04	0	0.09	0.09	0.08	0.15	0.14
SRR14509716	non-NAFLD	Female	225.89	83.43	39.91	1.91	702.9	3.67	151.23	67.56	40.89	0.06	65.23	2.49	0.02	44.67	52.95	0.26	0.06	489.96	215.74	257.47	55.12	51.81	78.36	1.83	0.8	0.05	1.66	1.25	1	8.47	9.18	0.66	0	0.05	0.07	0.02	0.02	0.18	0.18	0.01	0.03	0.01	0.09	0.15	0.14	0.05	0.13
SRR14509841	NAFLD	Male	225.97	76.57	57.81	3.81	682.68	4.99	225.03	84.82	40.7	0.04	82.35	5.04	0.08	48.09	18.5	0.22	0.07	576.6	199.75	325.18	55.53	48.97	73.91	1.04	1.37	0.15	0.37	0	0.45	7.47	9.11	1.23	0.66	0.14	0.14	0.1	0.02	0	0	0.01	0.09	0.32	1.18	2.28	0	1.08	0.16
SRR14509845	NAFLD	Male	173.22	70.59	44.96	2.84	458.41	3.67	156.07	60.93	20.94	0.06	72.3	4.37	0.04	43.94	14.96	0.23	0.07	340.17	183.11	324.73	45.69	37.91	68.65	1.03	0.44	0.07	0.4	0	0.35	2.43	10.27	0.9	0.54	0.08	0.14	0.09	0.1	0	0	0.02	0.27	0.37	0.3	0.47	0	0.38	0.19
SRR14509717	NAFLD	Male	260.82	85.01	42.68	2.9	524.81	5.41	157.11	51.45	50.87	0.06	73.33	2.9	0	48.45	22.96	0.22	0.07	348.72	137.74	296.47	45.99	33.97	71.39	1.34	0.25	0.04	2.58	0	0.61	4.83	8.53	0.78	0.34	0.05	0.11	0.07	0.02	0	0.01	0.01	0.04	0.14	0.13	0.18	0	0.33	0.24
SRR14509718	NAFLD	Male	178.46	76.3	34.62	3.68	442.74	4.18	127.84	61.13	18.72	0.05	56.33	0.03	0.01	44.95	35.28	0.28	0.06	352.7	118.14	324.64	49.11	50.56	46.93	0.79	1.37	0.04	0.49	0.9	0.3	3.2	8.01	0.5	0.03	0.05	0.07	0.09	0.05	0	0	0.01	0.07	0.32	0.6	0.2	0	0.11	0.13
SRR14509785	NAFLD	Male	223.43	96.44	43.13	3.07	975.63	3.91	135.06	55.39	39.12	0.04	71.48	2.35	0.02	49.37	31.12	0.24	0.06	439.78	167.38	206.35	47.58	114.96	71.75	0.17	1.37	0.07	0.28	0.86	0.29	5.16	8.4	0.62	0.21	0.08	0.05	0.02	0.11	0	0.1	0.01	0.1	0.15	0.03	0.1	0.11	0.14	0.09
SRR14509852	NAFLD	Male	187.43	67.59	26.73	2.75	596.25	6.37	143.82	61.2	190.41	0.05	71.12	3.45	0.02	50.2	24.95	0.22	0.08	367.35	205.49	269.18	54.54	60.58	74.21	0.53	1.06	0.07	2.3	0.74	0.29	6.25	9.36	0.67	0.14	0.08	0.06	0.06	0.03	0	0.12	0.02	0.19	0.07	0.15	0.17	0.13	0.13	0.25
SRR14509784	NAFLD	Male	167.07	73.99	48.13	2.25	462.63	3.48	174.6	59.13	33.99	0.04	72.63	4	0.08	45.75	20.43	0.21	0.06	403.16	162.93	233.6	48.1	52.54	74.91	0.25	0	0.15	0.36	0	0.24	5.42	8.84	0.47	0.16	0.14	0.07	0.04	0.07	0.09	0.08	0	0.11	0.36	0.17	0.43	0.06	0.36	0.33
SRR14509853	NAFLD	Male	204.86	55.36	37.36	3.43	347.72	4.36	155.89	45.1	34.34	0.04	75.23	5.64	0.04	51.93	20.66	0.21	0.06	406.57	121.29	244.57	41.76	48.87	64.82	1.21	0.85	0.15	0.76	0	0.66	4.89	8.18	0.62	0.37	0.14	0.07	0.05	0.06	0.26	0	0.01	0.26	0.04	0.02	0.12	0	0.92	0.43
SRR14509854	non-NAFLD	Male	152.6	77.73	41.35	2.94	333.23	5.32	175.46	53.49	20.25	0.05	56.96	3.66	0.05	41.7	16.29	0.21	0.07	395.65	124.1	265.4	48.16	33.27	49.94	1.4	1.37	0.17	0.53	0.57	0.69	3.11	7.98	0.78	0.59	0.16	0.03	0.03	0.05	0.25	0.04	0.01	0.25	0.07	0.06	0.27	0.04	0.44	0.13
SRR14509720	NAFLD	Male	200.14	76.35	37.77	1.22	356.79	3.47	119.32	68.18	31.57	0.04	49.11	3.28	0.03	45.75	17.65	0.23	0.07	346.7	144.53	251.83	40.06	17.57	61.73	0.97	1.37	0.15	0.56	0.45	0.48	3.8	8.46	0.34	0.15	0.15	0.02	0.02	0.03	0.27	0.09	0.01	0.05	0.1	0.12	0.63	0.09	0.54	0.4
SRR14509855	non-NAFLD	Male	208.99	55.88	33.04	1.85	494.77	3.37	155.94	55.42	23.15	0.04	65.29	4.06	0.06	39.45	20.99	0.21	0.06	316.58	137.6	275.82	42.67	39.13	69.83	0.29	1.37	0.05	0.46	1.2	0.4	8.2	10.89	0.66	0.14	0.06	0.03	0.03	0.01	0.05	0.15	0.01	0	0.03	0.89	0.25	0.14	0.28	0.31
SRR14509856	non-NAFLD	Male	198.19	61.44	49.29	1.58	411.14	5.74	170.12	75.63	26.67	0.04	49.94	3.05	0.04	39.85	17.19	0.22	0.08	275.23	165.22	240.08	40.6	37.23	57.89	1.47	0.44	0.01	1.39	0.96	0.81	5.56	8.65	0.33	0.26	0.03	0.03	0.04	0.15	0.07	0.12	0.02	0.48	0.27	0.04	0.12	0.12	0.06	0.56
SRR14509857	NAFLD	Male	200.37	59.75	49.1	4.34	991.39	2.71	155.24	64.91	31.04	0.04	71.47	2.81	0	41.49	29.19	0.22	0.06	313.68	180.89	331.58	59.39	45.94	56.61	1.07	0	0.11	1.16	0.91	0.7	6.04	5.56	0.55	0.39	0.11	0.03	0.02	0.04	0.11	0.14	0	0.17	0.1	0.14	0.4	0.11	1.02	0.48
SRR14509794	non-NAFLD	Male	340.62	75.63	51.2	0.92	615.51	4.79	151.5	62.62	45.94	0.04	73.76	4.4	0.01	65.69	27.55	0.21	0.06	368.93	140.22	232.38	39.04	47.6	76.77	0.98	0.24	0.02	1.24	1.48	0.53	8.42	11.32	0.97	0.3	0.03	0.02	0.03	0.03	0.1	0.18	0.01	0.14	0.1	0.08	0.34	0.16	0.46	0.28
SRR14509795	non-NAFLD	Male	240.13	53.5	52.7	1.56	428.39	2.52	94.84	51.68	31.68	0.04	48.31	4.37	0	42.25	17.49	0.22	0.07	348.28	185.28	264.78	36.04	41.99	64.77	1.68	0	0.11	0.39	1.36	0.46	5.17	7.04	0.44	0.23	0.11	0.02	0.01	0.03	0.35	0.19	0	0.07	0.31	1.05	0.57	0.17	0.94	0.36
SRR14509726	NAFLD	Male	148.62	92.51	48.4	4	785.24	5.72	130.34	60.09	36.19	0.05	56.04	3.64	0	41.58	16.9	0.23	0.06	452.8	141.47	222.86	42.97	103.38	68.2	0.66	0	0.18	1.38	1.32	0.27	5.29	10.61	0.3	0.28	0.17	0	0.01	0.01	0.42	0.1	0	0.08	0.04	0.13	0.06	0.11	0.09	0.76
SRR14509850	NAFLD	Male	295.19	92.23	68.98	8.1	1209.31	9.09	192.76	68.06	43.54	0.07	83.17	1.77	0.03	57.44	48.63	0.24	0.09	475.39	181.94	352.84	80.27	75.3	79.76	0.21	0.13	0.07	0.77	0.98	0.26	6.25	11.14	0.78	0.13	0.09	0	0	0.12	0.46	0	0.02	0.08	0.25	0.32	0.25	0	0.02	0.82
SRR14509796	NAFLD	Male	202.88	68.7	37.86	1.86	582.24	6.24	198.18	64.29	28.67	0.04	81.02	5.06	0.03	50.26	19.44	0.21	0.06	428.2	222.21	264.61	36.08	36.69	71.06	0.54	1.37	0.17	0.37	0.5	0.32	9.82	12.29	0.54	0.04	0.15	0.01	0	0.02	0.86	0.06	0.01	0.13	0.12	0.1	0.16	0.05	0.06	0.37
SRR14509798	non-NAFLD	Male	475.35	84.89	35.84	1.41	465.19	3.96	128.21	56.96	53.22	0.05	68.79	3.27	0	76.44	40.94	0.22	0.07	147.05	156.2	217.75	44.03	61.67	69.58	1.3	0.58	0.02	1.15	1.54	0.35	8.63	9.16	0.66	0.51	0.04	0.01	0	0.03	0.37	0.16	0	0.04	0.11	0.1	0.16	0.18	0.26	0.29
SRR14509800	NAFLD	Male	276.1	79.62	45.67	1.95	557.96	4.38	147.66	66.33	38.98	0.05	90.11	2.11	0.02	54.05	35.23	0.21	0.07	348.3	211.62	292.44	54.87	63.71	81.05	0.89	1.37	0.09	1.03	1.34	0.96	8.16	8.87	0.56	0.15	0.09	0.01	0	0.03	0.91	0.15	0.02	0.24	0.13	0.18	0.31	0.16	1.29	0.38
SRR14509803	non-NAFLD	Male	240.7	67.74	31.74	2.18	594.5	5.58	177.37	58.05	40.22	0.04	86.94	4.03	0.05	58.25	34.28	0.22	0.06	561.79	211.25	309.13	61.62	33.98	73.32	1.33	1.37	0.05	1.03	1.37	0.8	6.54	10.43	0.77	0.08	0.06	0	0.01	0.06	1.59	0	0.01	0.2	0.09	0.01	0.11	0	0.82	0.05
SRR14509733	non-NAFLD	Male	473.37	65.16	44.69	2.41	416.13	3.28	143.14	44.21	34.84	0.05	69.03	1.24	0.04	53.09	23.95	0.24	0.07	467.93	207.31	254.84	109.92	88.55	60.9	1.05	0.42	0.26	0.39	1.38	0.43	5.29	9.26	0.97	0.02	0.23	0.01	0.02	0.2	1.14	0.16	0.02	0.09	0.3	0.84	0.08	0.17	0	0.62
SRR14509738	non-NAFLD	Male	286.43	76.09	31.85	2.07	484.1	4.3	149.53	55.4	49.5	0.05	65.82	3.28	0.03	55.51	36.55	0.22	0.06	329.2	227.09	332.54	49.27	48.58	72.76	1.22	0.42	0.07	0.87	1.72	0.55	4.74	9.28	0.53	0.12	0.07	0	0	0.02	0.89	0.16	0	0.02	0.12	0.19	0.05	0.17	0.04	0.04
SRR14509806	non-NAFLD	Male	243.16	66.23	46.05	1.33	502.77	3.45	131.76	46.69	32.03	0.05	69.2	3.01	0	46.63	24.23	0.21	0.06	426.85	103.63	255.61	55.78	56.02	74.24	0.6	0	0.12	0.55	1.49	0.5	7.48	9.6	0.47	0.29	0.12	0	0	0.02	0.86	0.04	0.01	0.29	0.22	0.12	0.14	0.04	0.65	0.12
SRR14509735	non-NAFLD	Male	244.44	66.22	43.61	0.58	669.22	2.21	103.62	55.14	34.1	0.05	67.67	4.26	0.14	44.97	21.95	0.21	0.06	378.73	280.64	292.76	58.22	56.02	68.36	2.24	0.81	0.04	1.64	1.16	1.67	5.83	10.42	0.4	0.09	0.04	0	0	0.09	1.62	0.05	0	0.17	0.09	0.03	0.09	0.06	0.06	0.25
SRR14509858	NAFLD	Male	189.02	75.4	35.57	1.36	603.44	2.95	128.21	66.43	28.84	0.04	83.6	0	0.03	40.54	19.63	0.22	0.07	304.02	133.49	301.21	47	62.4	77	1.5	0.82	0.06	2.36	4	0.73	6.49	9.83	0.55	0.34	0.07	0.15	0.05	0	0.23	0	0.02	0.06	0.06	0.12	0.07	0	0.04	0.39
SRR14509746	non-NAFLD	Male	154.75	56.37	50.46	1.55	394.21	4.92	160.69	60.92	48.84	0.04	58.39	1.44	0.04	33.61	33.34	0.25	0.07	474.35	330.27	246.86	40.43	47.39	55.02	1.64	0.62	0.07	2.21	1.92	1.37	7.65	9.1	0.81	0.88	0.07	0.18	0.05	0.04	0.92	0	0.02	0.03	0.05	0.36	0.24	0	0.62	0.32
SRR14509783	non-NAFLD	Male	179.36	94.35	36.44	1.59	399.65	4.95	141.59	57.22	19.18	0.04	56.2	1.38	0.02	40.01	35.36	0.23	0.07	327.54	232.39	388.71	67.02	56.29	64	6.98	0.53	0.16	3.17	1.05	1.8	6.8	13.6	0.59	0.42	0.19	0.08	0.05	0	1.01	0	0.01	0.09	0.03	0.03	0.06	0	0.04	0.16
SRR14509737	NAFLD	Male	239.33	94.26	46	2.16	470.29	9.23	132.84	54.52	33.44	0.05	70.51	0	0.01	49.17	30.84	0.23	0.12	274.96	186.66	308.56	53.39	61.93	79.24	0.47	0.82	0.07	0.42	0	0.16	6.67	12.45	0.73	0.2	0.08	0.04	0.04	0.03	1	0	0.02	0.01	0.1	1.68	0.62	0.03	0.74	0.87
SRR14509812	non-NAFLD	Male	235.7	82.27	36.9	2.14	407.22	6.07	188.07	74.3	49.61	0.07	68.6	0	0.03	47.61	41.36	0.23	0.07	386.17	153.42	348.86	64.73	42.77	73.88	0.2	0.68	0.07	0.2	1.46	0.28	6.12	12.47	0.32	0.31	0.07	0.23	0.05	0.23	0.86	0.07	0.01	0.7	0.18	0.45	0.34	0.09	0.16	0.7
SRR14509815	non-NAFLD	Male	242.93	104.88	40.57	1.27	542.73	9.52	108.24	53.78	57.7	0.03	77.06	0	0.03	49.77	36.37	0.23	0.07	281.52	148.79	246.68	51	104.54	87.27	1.08	0.65	0.16	1.08	2.88	0.79	8.91	13.16	0.65	0.23	0.16	0.18	0.08	0.02	0	0.04	0.01	0.09	0.17	0.26	0.5	0.07	0.84	0.45
SRR14509816	non-NAFLD	Male	217.11	83.17	44.49	1.56	512.84	4.06	92.36	36.63	41.88	0.02	76.94	0	0.04	47.71	24.31	0.22	0.07	398.69	107.62	268.03	60.15	77.82	86.65	0.44	0.82	0.22	0.44	1.59	0.19	11.16	13.88	0.63	0.2	0.21	0.69	0.04	0.44	0.36	0.11	0.01	2.81	0.28	0.06	0.1	0.13	0.06	0.28
SRR14509742	non-NAFLD	Male	329.16	99.42	55.67	1.49	455.52	5.09	191.33	71.99	54.11	0.03	85.33	0	0.02	48.98	20.25	0.23	0.07	341.65	186.91	457.65	62.85	103.4	105.55	1.61	0.82	0.14	1.34	1.69	1.19	5.92	10.56	0.44	0.29	0.15	0.21	0.12	0.21	0.24	0.13	0.02	0.38	0.11	0.05	0.35	0.14	0.65	0.32
SRR14509743	non-NAFLD	Male	206.4	78.03	46.5	1.82	474.18	3.71	124.46	60.11	35.14	0.05	67.83	0	0.01	47.91	32.86	0.22	0.07	312.81	190.63	287.12	53.05	64.04	63.82	1.92	0.79	0.14	1.8	4.79	0.94	6.5	9.25	0.73	0.49	0.14	0.09	0.05	0	0	0	0.02	0.05	0.09	0.23	0.51	0	0.87	0.17
SRR14509821	non-NAFLD	Male	163.97	102.04	19.92	2.1	650.91	4.75	123.74	53.08	32.97	0.02	82.2	4.97	0.03	45.48	64.93	0.23	0.07	401.97	217.38	264.48	59.65	55.58	87.74	1.96	0.82	0.07	0.64	1.77	1.02	10.46	14.36	0.84	0.59	0.08	0.06	0.05	0.01	0	0.18	0.01	0.15	0.15	0.27	0.75	0.21	1.39	0.24
SRR14509745	non-NAFLD	Male	159.68	77.26	36.45	1.8	364.36	5.71	147.65	57.01	32.56	0.05	49.23	5.69	0.02	40.78	27.43	0.2	0.07	298.41	159.47	225.35	43.34	80.29	55.01	2.13	0.81	0.04	4.18	0	1.61	5.73	10.58	0.66	0.34	0.05	0	0.04	0.01	1.01	0.17	0.02	0.01	0.02	0.09	0.09	0.2	0.13	0.14
SRR14509824	non-NAFLD	Male	265.16	84.6	40.34	1.3	648.99	2.87	180.86	78.33	46.1	0.05	90.56	0	0.03	48.06	16.55	0.21	0.07	425.82	220.65	313.99	48.64	107.48	82.1	1.1	0.74	0.11	0.46	5.32	0.53	5.44	11.24	0.62	0.37	0.1	0.06	0.1	0.01	0	0	0.01	0.15	0.27	0.41	0.66	0	0.49	0.32
SRR14509748	non-NAFLD	Male	203.72	116.31	59.19	1.69	447.91	5.21	180.91	54.3	33.84	0.03	68.1	0	0.02	39.99	41.39	0.21	0.07	436.46	143.92	286.31	59.53	57.09	69.5	3.31	0.82	0.06	1.04	1.37	1.7	5.91	8.36	0.59	0.35	0.06	0.28	0.16	0.23	0	0.17	0.01	0.63	0.11	0.06	0.87	0.13	8.31	0.33
SRR14509749	NAFLD	Male	287.82	67.71	45.49	1.52	385.09	3.08	159.53	58.27	43.25	0.05	84.19	0	0.03	53	40.72	0.21	0.08	307.32	137.55	274.62	54.86	53.98	51.38	0.84	0.81	0.06	0.62	2.34	0.36	5.42	6.06	0.82	0.26	0.08	0.21	0.05	0	0.06	0.2	0	0.36	0.06	0.1	0.04	0.2	0.05	0.24
SRR14509834	NAFLD	Male	228.1	92.59	40.91	1.67	476.55	3.57	150.88	58.42	249.94	0.06	69.35	0	0.02	49.58	39.41	0.22	0.07	307.52	233.01	356.9	69.42	43.58	78.17	1.32	0.82	0.14	0.29	2.2	0.68	7.15	14.05	0.75	0.61	0.15	0.07	0.04	0.01	0	0.18	0.01	0.07	0.07	0.26	0.24	0.18	0.66	0.57
SRR14509752	non-NAFLD	Male	201.07	75.19	54.13	1.49	312.51	5.81	117.65	49.73	48.32	0.07	63.4	0	0.01	47.45	26.38	0.22	0.07	372.38	119.86	235.55	67.09	59.32	69.79	1.59	0.82	0.22	0.61	4.94	0.33	7.76	13.49	0.49	0.3	0.22	0.07	0.05	0.11	0	0	0.02	0.17	0.27	1.14	0.73	0	0.36	1.07
SRR14509782	non-NAFLD	Male	140.71	78.63	20.54	1.35	414.98	3.46	203.59	61.31	225.8	0.07	66.85	0	0.03	47.94	48.38	0.21	0.07	302.83	261.51	274.99	53.68	104.27	67.83	0.22	0.73	0.02	1.49	2.16	0.25	2.82	9.28	0.5	0.2	0.01	0.01	0.04	0.05	0	0.17	0.01	0.25	0.24	0.22	0.06	0.21	0.04	0.22
SRR14509879	non-NAFLD	Male	242.7	80.2	53.9	1.46	359.73	3.96	164.55	71.44	27.91	0.04	55.64	0.38	0.01	51.65	27.69	0.22	0.07	377.78	195.71	275.74	41.33	61.83	65.15	1.5	0.82	0.14	0.79	0.53	0.36	5.21	9.99	0.47	0.31	0.13	0	0.11	0.1	0	0.2	0.01	0.15	0.11	0.1	0.07	0.19	0	0.27
SRR13279664	NAFLD	Male	332.97	73.42	33.27	1.14	383.6	3.76	185.36	56.47	28.67	0.04	89.22	0	0.05	49.39	41.15	0.2	0.07	364.73	115.12	249.92	52.04	144.86	56.66	1.31	0.82	0.06	1.94	1.48	0.59	12.53	7.67	0.66	0.43	0.04	0.01	0.04	0.01	0	0.17	0.01	0.09	0.15	0.56	0.74	0.15	0.81	0.2
SRR14509874	non-NAFLD	Male	263.43	53.19	54.8	1.38	336.66	2.5	145.28	45.91	35.35	0.97	63.17	0	0.02	43.48	31.64	0.2	0.07	295.08	177.38	389.89	49.34	65.56	74.34	1.1	0.82	0.15	1.02	2.04	0.93	6.57	11.73	0.71	0.14	0.14	0.02	0.04	0.09	0	0.2	0	0.43	0.07	0.03	0.07	0.21	0.08	0.14
SRR14509873	NAFLD	Male	230.72	83.26	39.37	2.31	964.55	5.1	203.17	69.53	35.46	0.04	70.12	2.53	0.05	48.08	39.2	0.22	0.07	374.51	238.45	242.72	62.66	40.07	75.51	0.64	0.77	0.06	0.62	0.97	0.21	7.33	7.77	0.77	0.25	0.05	0.02	0.04	0.07	0	0.21	0.01	0.11	0.48	0.68	0.73	0.24	0.3	0.29
SRR14509871	NAFLD	Male	275.24	83.51	59.46	1.8	509.37	8.47	182.98	67.5	34.86	0.04	90.95	0	0.01	83.25	32.34	0.25	0.07	414.68	197.44	302.01	58.08	70.3	74.52	3.2	0.65	0.2	2.57	1.26	1.24	10.5	15.21	1.15	0.76	0.2	0.43	0.56	0.5	0	0.17	0.01	0.67	0.04	0.08	0.07	0.17	0.46	0.54
SRR14509870	NAFLD	Male	281.01	81	57.55	3.37	859.67	3.99	164.33	59.17	27.37	0.03	66.73	0	0.04	49.67	36.08	0.21	0.07	457.6	124.04	258.29	44.66	40.09	62.65	1.5	0.78	0.07	0.5	1	0.98	3.98	9.94	0.58	0.18	0.07	0	0.04	0	0	0.08	0.01	0.12	0.07	0.19	0.07	0.08	0.01	0.16
SRR14509836	non-NAFLD	Male	181.38	88.98	40.69	1.45	448.13	3	136.84	77.5	23.9	0.1	70.05	0	0.02	53.5	32.95	0.21	0.07	342.11	116.44	331.31	51.49	131.02	65.33	1.21	0.82	0.14	0.23	2.7	0.7	6.83	10.69	0.6	0.33	0.15	0.06	0.04	0.12	0	0.1	0.01	0.18	0.57	2.04	0.85	0.09	0.43	0.68
SRR14509709	non-NAFLD	Male	205.1	92.67	55.23	3.12	438.47	3.78	173.22	61.68	48.89	0.07	67.48	3.34	0.02	52.16	30.36	0.22	0.06	467.22	161.87	248.48	51.3	69.27	67.31	4	0.8	0.09	8.51	0.85	0.84	5	7.04	0.8	0.5	0.09	0.13	0.08	0.14	0.47	0	0	0.5	0.32	0.14	0.05	0	0.1	0.17
SRR14509865	NAFLD	Male	256.57	82.2	46.49	1.47	707.47	2.99	127.34	50.6	40.54	0.04	73.14	2.87	0.02	48.85	27.17	0.22	0.06	318.17	170.12	268.11	62.4	77.98	72.6	1.19	0.81	0.08	4.5	0.76	0.97	5	7.23	0.67	0.16	0.08	0.18	0.19	0.06	0.41	0	0	0.5	0	0.08	0.22	0.07	0.5	0.07
SRR14509862	non-NAFLD	Male	385.61	89.84	49.93	2.3	839.42	6.11	245.37	94.36	64.19	0.06	95.28	3.57	0.02	62.67	31.17	0.21	0.06	530.01	212.39	304.01	70.05	110.91	82.52	4.77	0.81	0.09	0.37	0.9	2.2	10.37	13.61	1.02	1.81	0.08	0.03	0.03	0.02	0.48	0	0.01	0.13	0.07	0.15	0.11	0.01	1.64	0.52
SRR14509860	NAFLD	Male	227.01	83.08	35.95	2.08	483.79	4.23	166.84	71.46	43.33	0.05	97.05	4.19	0.03	37.19	31.22	0.24	0.07	256.56	197.03	314.8	73.39	91.21	91.58	1.01	0.81	0.12	2.75	1.07	0.57	5.37	8.55	0.66	0.4	0.12	0.09	0.02	0.1	0.53	0.01	0.01	0.27	0.8	0.74	1.66	0.04	0.87	0.25
SRR14509826	non-NAFLD	Male	204.85	99.25	45.32	1.05	427.88	4.23	140.26	70.64	42.46	0.05	57.64	1.91	0.03	45.41	35.94	0.23	0.06	413.83	142.35	207.78	48.44	106.62	70.07	2.53	0.8	0.09	9.47	0.57	1.04	5.49	8.01	0.5	0	0.09	0.04	0.12	0.04	0.47	0	0	0.18	0.14	0.13	0.66	0	0.74	0.33
SRR14509829	NAFLD	Male	222.88	71.31	25.81	1.14	598.18	3.09	151.41	51.45	35.07	0.05	48.33	2.34	0.02	36.97	24.22	0.23	0.06	245.29	145.44	235.34	50	45.13	74.04	0.21	0.81	0.07	0.28	1.67	0.17	5.56	12.83	1.06	0.01	0.07	0.05	0.02	0.07	0.58	0.08	0.02	0.22	0.23	0.2	0.23	0.1	0.05	0.31
SRR14509830	NAFLD	Male	253.04	76.57	63.86	1.14	615.75	8.49	145.57	53.19	42.91	0.04	66.53	2.57	0.02	45.96	32.23	0.2	0.07	355.28	177.8	296.02	60.66	58.02	88.1	4.3	0.81	0.09	6.43	1.51	2.77	7.77	13	0.76	0.63	0.09	0.06	0.02	0.02	0.41	0.1	0.01	0.07	0.11	0.11	0.2	0.11	0.11	0.45
SRR13279666	NAFLD	Male	297.35	135.32	53.65	1.76	667.24	3.65	145.56	52.73	56.09	0.05	114.84	3.5	0.03	45.5	30	0.22	0.07	335.86	146.79	361.08	66.53	83.91	128.71	0.73	0.81	0.05	0.14	1.38	0.35	11.38	14.49	1.78	0	0.05	0.12	0.04	0.04	0.44	0.12	0	0.12	0.06	0.11	0.16	0.13	0.05	0.27
SRR14509835	non-NAFLD	Male	217	93.24	41.39	0.65	490.63	2.59	134.77	65.52	36.42	0.05	67.53	4.22	0.03	45.12	30.93	0.23	0.07	329.42	108.3	209.43	54.85	81.78	63.77	0.94	0.8	0.1	0.4	1.33	0.77	6.49	8.56	0.46	0.36	0.1	0.06	0.03	0.16	0.45	0.09	0	0.27	1.56	3.24	1.42	0.12	0.1	0.33
SRR14509755	NAFLD	Male	226.9	76.28	46.93	1.52	602.55	4.1	153.15	65.06	28.9	0.05	71.48	4.37	0.02	41.34	27.04	0.24	0.07	342.84	156.22	338.31	41.65	69.38	79.91	3.11	0.8	0.09	0.11	0.64	1.15	7.28	11.07	0.93	2.71	0.09	0.04	0.02	0.02	0.38	0.11	0	0.04	0.2	2.78	1.96	0.11	0.46	0.62
SRR14509758	NAFLD	Male	291.07	109.96	49.01	1.1	671.26	9.57	121.72	41.36	48.76	0.07	64.71	2.88	0.02	34.94	33.8	0.2	0.06	296.08	195.45	371.96	85.31	75.44	83.93	0.76	0.8	0.14	0.08	1.12	0.61	7.44	9.94	0.91	0.52	0.14	0.06	0.02	0.05	0.52	0.13	0	0.03	0.25	0.32	0.26	0.12	0.09	0.7
SRR14509759	non-NAFLD	Male	320.36	82.82	51.56	2.52	649.63	6.29	161.99	71.26	50.76	0.09	75.06	3.63	0.03	46.05	26.77	0.26	0.06	373.26	185.18	269.89	62.75	68.41	87.99	0.9	0.8	0.06	0.46	0.84	0.33	7.86	11.18	0.67	0.71	0.06	0.07	0.02	0.02	0.32	0.1	0	0.07	0.04	0.08	0.39	0.15	1.05	0.18
SRR14509762	NAFLD	Male	213.73	55.81	41.16	1.5	420.62	5.22	110.02	53.35	30.03	0.1	41.75	3.26	0.02	30.2	24.48	0.2	0.08	308.58	168.26	257.84	42.6	50.84	58.35	0.59	0.81	0.11	0.3	1.36	0.25	5.68	8.27	0.52	0	0.11	0.09	0.1	0.02	0.25	0.11	0	0.03	0.11	0.14	0.26	0.09	0.71	0.33
SRR14509764	non-NAFLD	Male	270.89	94.85	47.65	1.37	585.3	4.43	141.88	66.87	38.57	0.11	67.5	3.01	0.02	45.65	25.98	0.27	0.06	393.62	168.93	291.04	64.97	70.54	75.31	0.65	0.81	0.1	0.6	0.85	0.33	6.27	11.5	1.06	0.1	0.11	0.04	0.02	0.15	0	0.16	0	0.2	0.19	0.37	0.29	0.2	0.12	0.42
SRR14509766	NAFLD	Male	226.36	74.79	56.89	2.93	491.22	2.44	167.04	63.1	58.1	0.04	67.97	3.24	0.02	37.14	28.69	0.26	0.08	329	145	332.89	62.79	37.74	66.66	3.61	0.81	0.09	3.63	0.69	2.5	4.67	7.38	0.53	0	0.1	0.05	0.1	0.04	0.41	0.12	0	0.11	0	0.04	0.1	0.11	0.02	0.18
SRR14509707	NAFLD	Male	254.47	66.01	37.83	1.5	443.56	6.09	189.37	60.14	41.75	0.06	75.72	3.03	0.03	48.06	41.32	0.29	0.07	430.16	144.83	269.08	84.15	65.23	59.2	3.67	0.81	0.07	1.82	1.27	1.14	6.96	8.73	0.91	1.88	0.07	0.04	0.02	0.04	0.29	0.21	0	0.08	0.59	1.34	0.44	0.23	0.1	0.18
SRR14509768	NAFLD	Male	314.57	97.1	57.89	2.02	576.86	5.01	153.09	87.51	38.51	0.06	76.72	4.03	0.04	44.01	46.6	0.3	0.06	422.12	180.76	385.17	82.28	69.71	84.27	1.09	0.81	0.15	3.12	1.18	0.64	4.81	12.5	0.45	0.07	0.15	0.07	0.02	0.02	0.31	0.2	0.01	0.06	0.15	0.24	0.29	0.22	0.24	0.18
SRR14509769	non-NAFLD	Male	267.36	98.75	47.38	4.14	848.63	2.54	155	71.52	53.23	0.04	71.56	2.11	0.02	42.38	27.27	0.21	0.06	385.12	129.2	269.06	49.08	93.61	72.33	1.19	0.8	0.07	7.25	1.12	0.85	5.62	6.85	0.61	0.14	0.06	0.05	0.1	0.04	0	0.2	0.01	0.08	0.04	0.09	0.4	0.2	1.49	0.16
SRR14509710	NAFLD	Male	182.84	64.77	43.35	0.86	333.26	3.75	68.68	31.85	22.98	0.04	53.52	3.77	0.02	28.55	31.67	0.21	0.07	229.58	90.26	203.87	44.93	59.16	42.16	2.83	0.8	0.07	0.18	0.68	1.25	6.64	6.04	0.3	2.92	0.07	0.05	0.02	0.04	0.23	0	0	0.12	1	2.34	1.48	0	0.24	0.1
SRR14509771	NAFLD	Male	230.37	88.84	38	1.38	506.62	3.84	126.68	46.6	29.62	0.05	65.49	3.21	0.02	42.07	30.11	0.21	0.08	282.72	159.71	286.13	62.7	43.92	79.83	0.26	0.82	0.06	6.01	1.64	0.33	6.61	7.99	0.35	0.17	0.06	0.07	0.11	0.07	0.05	0.17	0	0.33	0.08	0.26	0.23	0.17	0.23	0.08
SRR14509712	NAFLD	Male	286.98	85.64	26.15	1.91	548.97	3.41	152.35	46.55	39.74	0.05	68.08	2.04	0.03	40.05	37.26	0.21	0.06	281.35	142.86	305.17	66.9	112.96	73.33	1.52	0.8	0.07	5.05	1.36	0.64	7.61	10.87	0.41	0	0.07	0.15	0.1	0.2	0.34	0.2	0.01	0.32	0.11	0.12	0.17	0.22	0.02	0.18
SRR14509779	NAFLD	Male	205.25	92.57	32.86	2.89	514.36	4.26	123.74	39.11	35.92	0.04	54.55	2.74	0.02	44.08	45.82	0.2	0.07	341.37	146.41	306.21	63.23	75.77	56.71	2.85	0.81	0.14	1.72	1.2	0.99	6.74	11.56	0.78	0.71	0.15	0.11	0.23	0.07	0.02	0.18	0	0.36	0.06	0.13	0.11	0.17	0.14	0.48
SRR14509781	NAFLD	Male	246.12	92.65	60.75	1.31	363.2	1.92	137.16	53.37	32.45	0.04	70.53	2.48	0.02	37.59	23.75	0.21	0.07	401.05	141.56	262.93	55.63	39.68	66.41	0.57	0.81	0.08	0.73	2.79	0.44	2.72	8.56	0.61	2.1	0.08	0.05	0.32	0.13	0	0	0	0.27	0.11	0.06	0.23	0	0.59	0.18
SRR14509789	non-NAFLD	Male	216.49	95.45	24.22	1.64	534.88	2.15	121.24	42.71	26.82	0.05	57.88	2.81	0.03	43.57	38.95	0.21	0.07	402.25	95.86	322.34	59.75	62.96	72.59	0.23	0.81	0.06	0.02	0.95	0.09	5.07	7.88	0.69	0.07	0.06	0.08	0.02	0.04	0.08	0.19	0	0.05	0.12	0.08	0.09	0.2	0.05	0.26
SRR14509791	non-NAFLD	Male	320.55	77.05	64.09	1.99	597.98	4.47	155.37	48.6	37.44	0.07	75.98	2.85	0.02	62.47	54.08	0.22	0.08	361.87	169.05	272.05	81.21	83.67	78.77	0.36	0.81	0.12	0.36	1.17	0.36	5.86	11.47	0.78	0	0.12	0.04	0.02	0.04	0	0.2	0.01	0.1	0.14	0.34	0.14	0.22	0.01	0.28
SRR14509838	non-NAFLD	Male	170.57	66.68	29.37	1.25	362.43	3.03	120.92	38.4	26.97	0.05	60.56	3.38	0.02	41.27	25.13	0.23	0.08	341.05	76.95	207.56	51.39	56.44	59.68	1.28	0.8	0.08	6.59	1.02	0.49	5.78	7.44	0.54	0.18	0.08	0.07	0.07	0.05	0.14	0.21	0	0.2	0.14	0.07	0.08	0.21	0.07	0.33
SRR14509840	non-NAFLD	Male	237.54	77.51	42.99	1.81	359.23	7.9	185.47	66.22	40.59	0.05	64.21	2.96	0.04	62.48	21.53	0.2	0.06	595.2	160.96	222.23	59.49	144.59	63.28	1.64	0.81	0.1	0.51	1.21	0.56	2.16	7.51	0.41	1.41	0.11	0.08	0.02	0.1	0.08	0.07	0	0.29	0.17	0.14	0.48	0.04	0.45	0.15
[truncated: 76 more columns]

## Sheet: Table S2
Supplementary Table S2 | Detailed information of the 290 differential vOTUs identified by masslin2 test (FC>1.2, Occurrence rate > 10%, pvalue<0.05).
Feature	value	coef	stderr	p value	N	N.not.zero	Fold change	Enriched
GaoR_2021|SRR8506027_k101_26034	non-NAFLD	0.467355	0.211285	0.0282493	180	168	1.20898	non-NAFLD
LiuR_2017|ERR1190592_k81_58861	non-NAFLD	-0.525057	0.240554	0.030375	180	167	1.21893	NAFLD
HuY_2019|SRR6066093_k14140570	non-NAFLD	-0.747613	0.298495	0.0131625	180	95	1.23578	NAFLD
ZuoT_2020|SRR10682182_k141_2748	non-NAFLD	0.290558	0.145823	0.0478485	180	20	1.23706	NAFLD
MaoL_2021|SRR10983035_k14119000	non-NAFLD	-0.6018	0.232701	0.0105093	180	170	1.23793	NAFLD
ZhangS_2021|SRR11649963_k14106257	non-NAFLD	0.582682	0.283419	0.0412599	180	123	1.24364	non-NAFLD
ZhangY_2020|R1625_k81_34147	non-NAFLD	-0.606089	0.244313	0.0140432	180	168	1.24454	NAFLD
ChuY_2021|G118T0U0A0R2_k141_2754	non-NAFLD	0.496464	0.210615	0.0195056	180	141	1.24581	non-NAFLD
JieZ_2017|ERR2017667_k8166726	non-NAFLD	0.561339	0.266912	0.0368716	180	97	1.25077	non-NAFLD
QiX_2019|SRR8849288_k24143603	non-NAFLD	0.565904	0.234581	0.016869	180	151	1.26105	non-NAFLD
YeohYK_2021|SRR13077668_k141_20634	non-NAFLD	-0.402614	0.198928	0.0444824	180	92	1.26665	NAFLD
ChenB_2020|SRR8898670_k141_61046	non-NAFLD	0.502855	0.239993	0.0375679	180	162	1.26675	non-NAFLD
YanQ_2021|wms43_ctg_55	non-NAFLD	0.509167	0.22959	0.0278465	180	132	1.2715	non-NAFLD
YuJ_2017|DRR171659_k14130945	non-NAFLD	-0.488496	0.232842	0.0373276	180	138	1.27671	NAFLD
HuY_2019|SRR6066154_k14124081	non-NAFLD	0.490985	0.233226	0.0366857	180	97	1.28278	non-NAFLD
QiX_2019|SRR8849230_k24108895	non-NAFLD	0.40265	0.196883	0.0423226	180	106	1.28858	non-NAFLD
WangM_2019|ERR2608621_k141_45823	non-NAFLD	0.576085	0.258283	0.0269749	180	164	1.29262	non-NAFLD
YunK_2020|SRR10680585_k14132805	non-NAFLD	0.467396	0.221599	0.0363338	180	131	1.29721	non-NAFLD
HuY_2019|SRR6066153_k141_39401	non-NAFLD	0.649464	0.307416	0.0360324	180	115	1.30257	non-NAFLD
YeZ_2020|SRR5106480_k141_35160	non-NAFLD	0.582502	0.290108	0.0461766	180	114	1.30415	non-NAFLD
SunY_2021|SRR10692535_k101_256582	non-NAFLD	-0.471615	0.233528	0.0449413	180	75	1.31035	NAFLD
YangY_2021|SRR16124324_k141_2296	non-NAFLD	0.553964	0.249956	0.0279494	180	172	1.32093	non-NAFLD
YeohYK_2021|SRR13077720_k141_86002	non-NAFLD	-0.523548	0.227361	0.0224583	180	179	1.33411	NAFLD
YuJ_2017|DRR127754_k141_31911	non-NAFLD	-0.483558	0.201565	0.0174778	180	41	1.33747	non-NAFLD
ZhangY_2020|R2028_k81_9085	non-NAFLD	0.628354	0.276731	0.0243742	180	101	1.33782	non-NAFLD
LiuR_2017|ERR1190635_k81_47920	non-NAFLD	0.650613	0.311533	0.0381907	180	98	1.33787	non-NAFLD
HanL_2021|K0161_k1416357	non-NAFLD	0.659143	0.328898	0.0465843	180	74	1.34486	non-NAFLD
LiR_2021|F287742_k81_272289	non-NAFLD	-0.744422	0.257797	0.00436579	180	166	1.3478	NAFLD
WanY_2021|SRR13327472_k14100938	non-NAFLD	0.632508	0.31304	0.0448356	180	116	1.35393	non-NAFLD
ZhuF_2020|ERR2855808_k141_34276	non-NAFLD	-0.834571	0.372255	0.0262076	180	140	1.35504	NAFLD
ChuY_2021|C61_k141_55295	non-NAFLD	0.640314	0.301874	0.0353029	180	118	1.3635	non-NAFLD
WenC_2017|SRR5279284_k141_23124	non-NAFLD	-0.584505	0.280182	0.0383976	180	167	1.37013	NAFLD
JinH_2021|SRR3992959_k141_314514	non-NAFLD	0.840879	0.38457	0.030088	180	124	1.37088	non-NAFLD
ZengQ_2021|SRR9075305_k141_276247	non-NAFLD	0.587406	0.229088	0.0111747	180	123	1.37504	non-NAFLD
HanL_2021|C0133_k141_75113	non-NAFLD	0.758927	0.304955	0.0137466	180	118	1.37777	non-NAFLD
JieZ_2017|ERR2017656_k81_74685	non-NAFLD	0.497534	0.228219	0.0305725	180	151	1.3786	non-NAFLD
ZhuJ_2018|WGC076527_k141_84232	non-NAFLD	-0.556328	0.269777	0.0406517	180	161	1.38344	NAFLD
YuJ_2017|DRR171900_k141_45326	non-NAFLD	0.632433	0.288588	0.0297234	180	98	1.38468	non-NAFLD
ZengQ_2021|SRR9075160_k14135351	non-NAFLD	-0.609483	0.304216	0.0466543	180	139	1.39937	NAFLD
YangY_2021|SRR16124240_k141_202569	non-NAFLD	-0.586792	0.254356	0.0222144	180	174	1.40742	NAFLD
YeohYK_2021|SRR13077840_k14155278	non-NAFLD	0.730591	0.282071	0.0103942	180	131	1.40899	non-NAFLD
ZhongH_2019|SD320500373_k81_31700	non-NAFLD	0.657151	0.269719	0.0158235	180	102	1.43015	non-NAFLD
ZhuF_2020|ERR2855837_k14137731	non-NAFLD	0.529848	0.216969	0.0155873	180	130	1.43613	non-NAFLD
LiR_2021|D111352_k81_231313	non-NAFLD	0.406629	0.201511	0.0451115	180	87	1.43725	non-NAFLD
YeZ_2020|SRR5106325_k141_4705	non-NAFLD	0.715635	0.339936	0.0366848	180	78	1.43876	non-NAFLD
ZhangY_2020|R0316_k81_270247	non-NAFLD	-0.610379	0.29607	0.0407072	180	110	1.44758	NAFLD
YuJ_2017|DRR127616_k141_68871	non-NAFLD	0.488665	0.238763	0.0421713	180	98	1.45169	non-NAFLD
ChuY_2021|G107T0U0A0R2_k14109718	non-NAFLD	-0.686925	0.333467	0.040867	180	110	1.45472	NAFLD
YunK_2020|SRR10680523_k14175129	non-NAFLD	0.547591	0.225483	0.0161612	180	95	1.45553	non-NAFLD
YanQ_2017|H52_k14102260	non-NAFLD	-0.744198	0.27986	0.00855161	180	141	1.45616	NAFLD
YuJ_2017|DRR171903_k141_59128	non-NAFLD	0.522997	0.244361	0.0337027	180	92	1.45676	non-NAFLD
WangM_2019|ERR2608988_k141_80343	non-NAFLD	0.520272	0.254342	0.0422796	180	112	1.45692	non-NAFLD
ChuY_2021|G51T0U0A0R2_k141_69080	non-NAFLD	-0.469124	0.23457	0.0470369	180	23	1.46539	NAFLD
JieZ_2017|ERR2017605_k8160625	non-NAFLD	0.919402	0.430798	0.0342044	180	91	1.4716	non-NAFLD
ZhangY_2020|R1018_k81_211673	non-NAFLD	0.523234	0.238962	0.0298602	180	124	1.47905	non-NAFLD
LiS_2021a|C115_k141_20177	non-NAFLD	0.497841	0.205434	0.0163847	180	101	1.48778	non-NAFLD
ZhangS_2021|SRR11649949_k1411351	non-NAFLD	-0.446524	0.217177	0.0412474	180	149	1.49063	NAFLD
ZhuQ_2021|SRR11992802_k14182421	non-NAFLD	0.545038	0.263695	0.0401965	180	109	1.49561	non-NAFLD
LiS_2021a|C043_k141_39739	non-NAFLD	0.383201	0.143823	0.00842543	180	23	1.49878	non-NAFLD
ZhuQ_2021|SRR11977457_k14119715	non-NAFLD	0.623826	0.241489	0.0105949	180	87	1.50669	non-NAFLD
HuY_2019|SRR6066159_k141_23719	non-NAFLD	0.654803	0.273876	0.0178573	180	135	1.50906	non-NAFLD
ZhuF_2020|ERR2855892_k141_596	non-NAFLD	0.512793	0.210425	0.0158018	180	46	1.51232	non-NAFLD
YunK_2020|SRR10680351_k1411828	non-NAFLD	0.791646	0.367542	0.0326011	180	123	1.52873	non-NAFLD
HuangR_2020|ERR2843571_k141_36637	non-NAFLD	0.601789	0.221001	0.00711667	180	112	1.52973	non-NAFLD
WanY_2021|SRR13327536_k141_43017	non-NAFLD	-0.793227	0.354514	0.0265009	180	127	1.53719	NAFLD
YunK_2020|SRR10680639_k14168014	non-NAFLD	0.585324	0.25501	0.0228891	180	107	1.53754	non-NAFLD
WanY_2021|SRR13327483_k141_227245	non-NAFLD	0.486848	0.198742	0.0152729	180	43	1.54448	non-NAFLD
HanL_2021|C0090_k141_21095	non-NAFLD	-0.671755	0.336937	0.0477193	180	134	1.54552	NAFLD
YunK_2020|SRR10680518_k141_52638	non-NAFLD	0.530773	0.24161	0.0293327	180	90	1.54611	non-NAFLD
YangY_2021|SRR16124366_k141_90914	non-NAFLD	0.596999	0.273036	0.0300893	180	91	1.55716	non-NAFLD
ZhangY_2020|R1622_k81_212855	non-NAFLD	0.402561	0.194498	0.0399292	180	48	1.56737	non-NAFLD
ZhangY_2020|R0144_k81_75244	non-NAFLD	-0.356794	0.175825	0.0439298	180	76	1.56911	NAFLD
YangY_2021|SRR16124335_k141_33009	non-NAFLD	0.675819	0.246236	0.0066832	180	96	1.57536	non-NAFLD
ZhangY_2020|R0716_k81_72202	non-NAFLD	-0.62289	0.225673	0.00638597	180	129	1.58179	NAFLD
ZhuQ_2021|SRR11973593_k141_227417	non-NAFLD	0.488908	0.238536	0.0418772	180	71	1.60842	non-NAFLD
YangY_2021|SRR16124193_k141_8959	non-NAFLD	0.493236	0.228794	0.032449	180	103	1.61066	non-NAFLD
YunK_2020|SRR10680582_k14107078	non-NAFLD	-0.812369	0.308465	0.0091968	180	172	1.61195	NAFLD
ZhuJ_2018|WGC076471_k141_9422	non-NAFLD	0.610483	0.299424	0.0429512	180	78	1.63259	non-NAFLD
ZhuQ_2021|SRR12000208_k141_277790	non-NAFLD	0.587429	0.246989	0.0184552	180	82	1.63414	non-NAFLD
QinJ_2012|SRR413567_k81_35993	non-NAFLD	-0.70015	0.309189	0.0247581	180	93	1.63489	NAFLD
ZhuQ_2021|SRR12000192_k141_85298	non-NAFLD	-0.436751	0.212757	0.0415616	180	47	1.64286	NAFLD
ZhuF_2020|ERR2855883_k1413804	non-NAFLD	0.498523	0.221122	0.0253895	180	65	1.64338	non-NAFLD
QiX_2019|SRR8849272_k24167790	non-NAFLD	0.256884	0.121792	0.0363334	180	24	1.65587	non-NAFLD
ZhangY_2020|R0225_k81_93233	non-NAFLD	-0.664623	0.298207	0.0270909	180	101	1.6641	NAFLD
ChenB_2020|SRR8898681_k14181158	non-NAFLD	-0.848155	0.305141	0.00603184	180	146	1.66515	NAFLD
HuangR_2020|ERR2843690_k141_25404	non-NAFLD	0.56964	0.243883	0.0206269	180	92	1.69346	non-NAFLD
WanY_2021|SRR13327445_k14107251	non-NAFLD	-0.566805	0.278883	0.0436066	180	151	1.69724	NAFLD
WanY_2021|SRR13327434_k141_74723	non-NAFLD	0.471858	0.226122	0.0383446	180	52	1.70362	non-NAFLD
WanY_2021|SRR13327500_k14136760	non-NAFLD	0.719833	0.343511	0.0375477	180	121	1.70578	non-NAFLD
GaoR_2021|SRR8506100_k101_211905	non-NAFLD	0.505149	0.246115	0.0415938	180	109	1.71519	non-NAFLD
ZhangX_2015|SAMEA2737879_ctg_41	non-NAFLD	0.551713	0.245632	0.0259346	180	21	1.72711	non-NAFLD
YunK_2020|SRR10680792_k141_6670	non-NAFLD	-0.812507	0.337144	0.016978	180	87	1.751	NAFLD
WangQ_2021|SRR8845528_k8100035	non-NAFLD	-0.453008	0.222294	0.0430502	180	70	1.75225	NAFLD
YuJ_2017|DRR171462_k141_84057	non-NAFLD	-0.729348	0.339276	0.0329349	180	153	1.75962	NAFLD
JieZ_2017|ERR2017574_k81_63697	non-NAFLD	0.561828	0.221055	0.0118933	180	72	1.76597	non-NAFLD
ZhuF_2020|ERR2855952_k14150829	non-NAFLD	-0.59518	0.282144	0.0363087	180	110	1.768	NAFLD
ChenB_2020|SRR8898585_k141_86920	non-NAFLD	0.346641	0.17017	0.0431362	180	29	1.77742	non-NAFLD
HuangR_2020|ERR2843680_k141_36042	non-NAFLD	-0.676951	0.310795	0.0307188	180	133	1.77782	NAFLD
ChenB_2020|SRR8898556_k141_23791	non-NAFLD	-0.711926	0.258446	0.00648982	180	76	1.78899	NAFLD
YuJ_2017|DRR127628_k141_43181	non-NAFLD	-1.04207	0.29302	0.000482614	180	88	1.79246	NAFLD
SunY_2021|SRR10692093_k101_361662	non-NAFLD	0.438814	0.194638	0.0253897	180	60	1.79469	non-NAFLD
LiuP_2021|SRR13336839_k1410301	non-NAFLD	-0.653257	0.270147	0.0166133	180	92	1.80541	NAFLD
ChuY_2021|G178T0_k141_78216	non-NAFLD	0.371097	0.175609	0.0359857	180	23	1.819	non-NAFLD
HanL_2021|HK0085_k141_26013	non-NAFLD	-0.846572	0.287188	0.00363218	180	105	1.82334	NAFLD
ZhangY_2020|R1403_k8128210	non-NAFLD	-0.473367	0.202298	0.0204013	180	55	1.83191	NAFLD
YuJ_2017|DRR171636_k141_88894	non-NAFLD	0.553261	0.255116	0.0314421	180	88	1.8329	non-NAFLD
LiuA_2021|SRR14263110_k1419019	non-NAFLD	0.588148	0.246615	0.0181413	180	75	1.83512	non-NAFLD
YuJ_2017|DRR171636_k14105507	non-NAFLD	0.584172	0.259069	0.0253655	180	76	1.83932	non-NAFLD
YeohYK_2021|SRR13077756_k141_24550	non-NAFLD	0.805198	0.228311	0.000535796	180	101	1.84393	non-NAFLD
ChenB_2020|SRR8898725_k141_84483	non-NAFLD	-0.83557	0.402329	0.0392614	180	106	1.85429	NAFLD
YuJ_2017|DRR171701_k141_68275	non-NAFLD	0.530962	0.2472	0.0330812	180	83	1.85506	non-NAFLD
ZhuQ_2021|SRR12000194_k141_74569	non-NAFLD	0.384995	0.1785	0.0323674	180	55	1.85689	non-NAFLD
YuJ_2017|DRR171658_k14106313	non-NAFLD	-0.527612	0.263827	0.0470471	180	65	1.8589	NAFLD
ZhangY_2020|R0623_k81_55452	non-NAFLD	-0.514747	0.246173	0.0379565	180	71	1.87258	NAFLD
SunY_2021|SRR10692187_k101_435103	non-NAFLD	0.591699	0.284754	0.0391586	180	91	1.88887	non-NAFLD
ZhangY_2020|R0621_k81_85078	non-NAFLD	0.352345	0.157628	0.026648	180	51	1.89056	non-NAFLD
ChenB_2020|SRR8898573_k14117768	non-NAFLD	-0.760894	0.285793	0.00847352	180	96	1.8966	NAFLD
LiuP_2021|SRR13336868_k141_47657	non-NAFLD	-0.769901	0.285138	0.00760449	180	40	1.90877	NAFLD
LiuR_2017|ERR1190535_k8125252	non-NAFLD	-0.547162	0.262147	0.0382995	180	70	1.92128	NAFLD
ZengQ_2021|SRR9128891_k141_45118	non-NAFLD	0.712507	0.234242	0.00270976	180	92	1.92518	non-NAFLD
YeohYK_2021|SRR13077767_k141_258514	non-NAFLD	0.435043	0.219583	0.049115	180	36	1.92569	non-NAFLD
WanY_2021|SRR13327535_k141_28138	non-NAFLD	0.616175	0.22708	0.00731622	180	92	1.9343	non-NAFLD
SunY_2021|SRR10692293_k141_251219	non-NAFLD	-1.02517	0.34206	0.00311781	180	147	1.96294	NAFLD
ZengQ_2021|SRR9098808_k14101618	non-NAFLD	-0.571534	0.261795	0.0303419	180	64	1.98183	NAFLD
ZhangY_2020|R1415_k81_250132	non-NAFLD	-0.308498	0.140868	0.0298338	180	48	1.99045	NAFLD
YunK_2020|SRR10680759_k1411083	non-NAFLD	-0.627362	0.31582	0.0485264	180	88	1.99215	NAFLD
LiuP_2021|SRR13336922_k14128113	non-NAFLD	-0.694818	0.300767	0.0220335	180	61	2.00446	NAFLD
WanY_2021|SRR13327494_k1419702	non-NAFLD	-0.535052	0.259856	0.0409562	180	65	2.00548	NAFLD
YunK_2020|SRR10680816_k14113375	non-NAFLD	0.727651	0.255832	0.004976	180	97	2.00782	non-NAFLD
HuY_2019|SRR6066110_k141_35064	non-NAFLD	0.419547	0.211851	0.0492095	180	63	2.01676	non-NAFLD
ZhuJ_2018|WGC076481_k14110802	non-NAFLD	0.312757	0.144467	0.0317337	180	43	2.01704	non-NAFLD
YanQ_2017|D13_k141_85205	non-NAFLD	-0.601157	0.287079	0.03768	180	55	2.0181	NAFLD
YangY_2021|SRR16124215_k141_89563	non-NAFLD	-0.344656	0.148855	0.0217393	180	38	2.04514	NAFLD
QiX_2019|SRR8849276_k24169993	non-NAFLD	0.417937	0.206192	0.0441694	180	34	2.05237	non-NAFLD
WangQ_2021|SRR8845408_k81_42500	non-NAFLD	-0.652229	0.288826	0.0251537	180	86	2.05682	NAFLD
ChenB_2020|SRR8898691_k141_276354	non-NAFLD	0.38793	0.183181	0.0355932	180	31	2.05768	non-NAFLD
ZengQ_2021|SRR9075068_k141_64187	non-NAFLD	0.277884	0.139996	0.0486963	180	30	2.07631	non-NAFLD
HanL_2021|HK0078_k1416636	non-NAFLD	0.633927	0.235243	0.00772218	180	83	2.07824	non-NAFLD
ChenB_2020|SRR8898565_k14166683	non-NAFLD	0.346759	0.16648	0.0386995	180	52	2.09305	non-NAFLD
ZuoT_2020|SRR10682109_k141_6680	non-NAFLD	0.512598	0.235117	0.0305641	180	70	2.09603	non-NAFLD
SunY_2021|SRR10692841_k101_331454	non-NAFLD	0.619125	0.253996	0.0157763	180	81	2.11159	non-NAFLD
WengY_2019|SRR6504920_k14146373	non-NAFLD	0.334243	0.15576	0.0332442	180	35	2.13987	non-NAFLD
ChenB_2020|SRR8898595_k141_46170	non-NAFLD	-0.789221	0.296519	0.00849231	180	84	2.17211	NAFLD
SunY_2021|SRR10692045_k101_218176	non-NAFLD	0.414723	0.200569	0.0401204	180	38	2.17627	non-NAFLD
ChenB_2020|SRR8898677_k14103102	non-NAFLD	0.460278	0.202975	0.0245588	180	49	2.17702	non-NAFLD
WengY_2019|SRR6504921_k141_499742	non-NAFLD	0.239774	0.116557	0.0411394	180	23	2.18858	non-NAFLD
LiuP_2021|SRR13336940_k141_42332	non-NAFLD	0.38486	0.191251	0.0457013	180	30	2.18892	non-NAFLD
YunK_2020|SRR10680437_k141_21800	non-NAFLD	0.364167	0.156086	0.0207661	180	43	2.1949	non-NAFLD
LiuP_2021|SRR13336933_k14125518	non-NAFLD	-0.378637	0.176626	0.03342	180	34	2.19547	NAFLD
LiR_2021|910252_k81_235719	non-NAFLD	0.330409	0.155883	0.0354346	180	19	2.20266	non-NAFLD
JieZ_2017|ERR2017491_k81_73576	non-NAFLD	0.539882	0.234428	0.0224434	180	84	2.22423	non-NAFLD
WanY_2021|SRR13327543_k141_57703	non-NAFLD	0.409032	0.179625	0.023974	180	46	2.23201	non-NAFLD
ZhouC_2020|ERR2868515_k810167	non-NAFLD	-0.507462	0.235133	0.0322602	180	65	2.24163	NAFLD
HanL_2021|HK0036_k14127758	non-NAFLD	0.523962	0.194653	0.00778914	180	35	2.24206	non-NAFLD
QinJ_2012|SRR413656_k81_61907	non-NAFLD	0.512642	0.211007	0.016119	180	41	2.30552	non-NAFLD
SunY_2021|SRR10692855_k101_57934	non-NAFLD	-0.685385	0.210592	0.00136056	180	61	2.31861	NAFLD
ZhangX_2015|SAMEA2737785_ctg_730	non-NAFLD	0.34337	0.167183	0.04146	180	21	2.32212	non-NAFLD
JieZ_2017|ERR2017464_k8154742	non-NAFLD	-0.628413	0.299311	0.037188	180	54	2.35186	NAFLD
ChenB_2020|SRR8898470_k141_33946	non-NAFLD	0.463562	0.227289	0.0428836	180	30	2.3715	non-NAFLD
YunK_2020|SRR10680724_k14140668	non-NAFLD	0.315327	0.15741	0.0466788	180	32	2.37896	non-NAFLD
ZhuJ_2018|WGC076523_k14129159	non-NAFLD	0.766329	0.3398	0.0253434	180	87	2.41938	non-NAFLD
ZhuJ_2018|WGC076514_k141_53446	non-NAFLD	0.218814	0.110363	0.0489514	180	19	2.42601	non-NAFLD
WangQ_2021|SRR8845338_k81_77905	non-NAFLD	0.281389	0.131492	0.0337274	180	23	2.4342	non-NAFLD
ChuY_2021|G65T0U0A0R2_k141_23191	non-NAFLD	0.816089	0.246195	0.00111239	180	83	2.44488	non-NAFLD
ZhuF_2020|ERR2855925_k141_47221	non-NAFLD	-0.241371	0.120867	0.047357	180	26	2.46098	NAFLD
SunY_2021|SRR10692477_k10122477	non-NAFLD	0.236473	0.119482	0.0493506	180	25	2.47266	non-NAFLD
YangY_2021|SRR16124245_k141_4064	non-NAFLD	-0.676728	0.253629	0.0083346	180	40	2.49348	NAFLD
LiuP_2021|SRR13336932_k141_79687	non-NAFLD	0.81731	0.25339	0.00149794	180	93	2.54302	non-NAFLD
LiuA_2021|SRR14263173_k141_84286	non-NAFLD	0.426424	0.205214	0.0391574	180	32	2.54371	non-NAFLD
HuY_2019|SRR6066152_k141_57211	non-NAFLD	0.729368	0.220587	0.00114396	180	79	2.54473	non-NAFLD
SunY_2021|SRR10692614_k101_267214	non-NAFLD	0.751531	0.245798	0.00257812	180	88	2.54559	non-NAFLD
ChuY_2021|G06T0U0A0R2_k141_72222	non-NAFLD	-0.552643	0.215442	0.011142	180	40	2.56122	NAFLD
SunY_2021|SRR10692313_k101_230316	non-NAFLD	-0.356911	0.171587	0.0389614	180	20	2.56519	NAFLD
YanQ_2017|H20_k141_4498	non-NAFLD	0.405564	0.202027	0.0462204	180	28	2.57994	non-NAFLD
YunK_2020|SRR10680462_k1414225	non-NAFLD	0.807485	0.259759	0.00219082	180	60	2.58187	non-NAFLD
ZhangX_2015|SAMEA2737829_ctg83	non-NAFLD	0.333953	0.163132	0.0421227	180	25	2.59404	non-NAFLD
YangY_2021|SRR16124352_k141_64960	non-NAFLD	0.301006	0.148389	0.0440083	180	29	2.59996	non-NAFLD
YuJ_2017|DRR171483_k14164960	non-NAFLD	-0.392891	0.191314	0.0414811	180	33	2.60207	NAFLD
ZhuQ_2021|SRR11977465_k14109237	non-NAFLD	0.509494	0.182306	0.00576751	180	50	2.61965	non-NAFLD
SunY_2021|SRR10691970_k141_53082	non-NAFLD	0.564139	0.233745	0.016821	180	48	2.62218	non-NAFLD
MaoL_2021|SRR10983065_k14135428	non-NAFLD	0.58389	0.213061	0.00676393	180	55	2.64198	non-NAFLD
ChenB_2020|SRR8898515_k141_55906	non-NAFLD	-0.884681	0.353725	0.0132912	180	78	2.66415	NAFLD
YeZ_2018|SRR8675917_k141_31277	non-NAFLD	-0.68271	0.32348	0.036219	180	53	2.69973	NAFLD
YunK_2020|SRR10680527_k14140159	non-NAFLD	0.741278	0.247489	0.00313591	180	44	2.71102	non-NAFLD
YuJ_2017|DRR171640_k1412743	non-NAFLD	0.476463	0.190211	0.0131515	180	45	2.71455	non-NAFLD
LiuP_2021|SRR13336909_k141_89479	non-NAFLD	0.746283	0.245905	0.00276956	180	75	2.71509	non-NAFLD
ZhuJ_2018|WGC076299_k14117220	non-NAFLD	-0.4531	0.205671	0.028884	180	40	2.72654	NAFLD
YuJ_2017|DRR171855_k14110029	non-NAFLD	0.482115	0.235521	0.0421346	180	26	2.73133	non-NAFLD
ZhangS_2021|SRR11650013_k141_55404	non-NAFLD	0.401797	0.180242	0.0270584	180	29	2.73757	non-NAFLD
YunK_2020|SRR10680583_k14178926	non-NAFLD	0.68606	0.219439	0.00206876	180	55	2.78259	non-NAFLD
YeZ_2018|SRR6517786_k141_37591	non-NAFLD	0.968045	0.270275	0.00044091	180	91	2.78874	non-NAFLD
LiuA_2021|SRR14263141_k141_5088	non-NAFLD	0.913761	0.262465	0.000628149	180	90	2.80889	non-NAFLD
WangM_2019|ERR2608669_k141_52715	non-NAFLD	-0.668284	0.315072	0.03531	180	97	2.81574	NAFLD
ChenB_2020|SRR8898499_k14187305	non-NAFLD	0.260166	0.124942	0.0387545	180	23	2.82112	non-NAFLD
HanL_2021|K0009_k141_47891	non-NAFLD	-0.34887	0.156048	0.0266234	180	39	2.82915	NAFLD
QianY_2020|SRR10403541_k81_26424	non-NAFLD	0.322532	0.146685	0.0291879	180	31	2.83558	non-NAFLD
MaoL_2021|SRR10983059_k141_96433	non-NAFLD	0.379354	0.179073	0.0355337	180	41	2.83964	non-NAFLD
ZhangS_2021|SRR11649982_k141_52175	non-NAFLD	-0.323467	0.162282	0.0477718	180	34	2.84012	NAFLD
LiuP_2021|SRR13336851_k141_229707	non-NAFLD	0.245538	0.116374	0.0362722	180	22	2.85927	non-NAFLD
ChenB_2020|SRR8898651_k141_34760	non-NAFLD	0.342165	0.145327	0.0196468	180	28	2.8637	non-NAFLD
ZhuJ_2018|WGC076284_k141_240451	non-NAFLD	0.328061	0.143089	0.0230419	180	31	2.90845	non-NAFLD
SunY_2021|SRR10692799_k101_54930	non-NAFLD	0.926186	0.239911	0.00015842	180	86	2.91596	non-NAFLD
LiuR_2017|ERR1190543_k81_45859	non-NAFLD	0.673246	0.203854	0.00115907	180	70	2.93247	non-NAFLD
ZhuJ_2018|WGC076259_k14145182	non-NAFLD	0.872469	0.264805	0.00118988	180	85	2.9357	non-NAFLD
LuW_2018|SRR5818511_k141_31273	non-NAFLD	-0.246129	0.124293	0.0492273	180	22	2.94191	NAFLD
ChuY_2021|C48_k141_9195	non-NAFLD	-0.624096	0.29035	0.0329557	180	44	2.9434	NAFLD
SunY_2021|SRR10692123_k101_74622	non-NAFLD	-0.493427	0.190938	0.0105658	180	45	2.95723	NAFLD
ChenB_2020|SRR8898550_k141_42242	non-NAFLD	-0.550211	0.246684	0.0269759	180	43	2.97148	NAFLD
LiuA_2021|SRR14263120_k141_35753	non-NAFLD	-0.212614	0.0995506	0.0340758	180	19	2.98973	NAFLD
HanL_2021|HK0090_k141_41122	non-NAFLD	0.247805	0.121838	0.0434561	180	26	3.00651	non-NAFLD
LiS_2021a|C029_k1419624	non-NAFLD	0.841016	0.248557	0.000880895	180	79	3.01344	non-NAFLD
HuangR_2020|ERR2843664_k141_77920	non-NAFLD	-0.471672	0.238662	0.0496727	180	51	3.025	NAFLD
ZhangX_2015|SAMEA2737684_ctg_4348	non-NAFLD	0.846688	0.235155	0.000412195	180	59	3.04072	non-NAFLD
ZhangS_2021|SRR11650020_k14162236	non-NAFLD	-0.790234	0.332187	0.0184296	180	95	3.04764	NAFLD
ChenB_2020|SRR8898532_k14103402	non-NAFLD	0.340653	0.155078	0.0293445	180	34	3.0484	non-NAFLD
YunK_2020|SRR10680773_k141_63373	non-NAFLD	0.251126	0.123587	0.0436514	180	19	3.05739	non-NAFLD
YunK_2020|SRR10680624_k141_47156	non-NAFLD	-0.294612	0.123701	0.0182961	180	28	3.06755	NAFLD
SunY_2021|SRR10691968_k141_220775	non-NAFLD	0.586404	0.186528	0.0019561	180	54	3.08776	non-NAFLD
ZhuJ_2018|WGC076455_k14196226	non-NAFLD	0.381715	0.178079	0.0334372	180	19	3.09537	non-NAFLD
YunK_2020|SRR10680374_k141_68294	non-NAFLD	-0.318489	0.133055	0.0177263	180	29	3.09746	NAFLD
MaoL_2021|SRR10983036_k141_281532	non-NAFLD	0.266025	0.123752	0.0329399	180	20	3.10727	non-NAFLD
SunY_2021|SRR10692043_k101_288086	non-NAFLD	0.461732	0.203433	0.0244321	180	33	3.11293	non-NAFLD
LiuA_2021|SRR14263175_k14113487	non-NAFLD	-0.262286	0.112522	0.0208814	180	22	3.12235	NAFLD
SunY_2021|SRR10692000_k101_77256	non-NAFLD	0.457982	0.166496	0.00656489	180	43	3.12914	non-NAFLD
LiR_2021|D868307_k81_61387	non-NAFLD	-0.241777	0.11409	0.0354703	180	18	3.14433	NAFLD
SunY_2021|SRR10692202_k101_222764	non-NAFLD	0.500337	0.253171	0.0496766	180	38	3.15605	non-NAFLD
YuJ_2017|DRR171658_k141_61849	non-NAFLD	0.351032	0.149585	0.0200466	180	30	3.20466	non-NAFLD
QianY_2020|SRR10403564_k81_75064	non-NAFLD	0.286784	0.121856	0.0196965	180	26	3.24829	non-NAFLD
HuangR_2020|ERR2843597_k141_36240	non-NAFLD	-0.463941	0.23248	0.0475092	180	39	3.26611	NAFLD
YunK_2020|SRR10680379_k141_99347	non-NAFLD	0.409365	0.174093	0.0198019	180	30	3.26928	non-NAFLD
HanL_2021|K0056_k141_56316	non-NAFLD	-0.457533	0.208165	0.0292515	180	29	3.31641	NAFLD
ZhangS_2021|SRR11649976_k141_253366	non-NAFLD	-0.318982	0.11919	0.00814429	180	29	3.31675	NAFLD
JieZ_2017|ERR2017550_k81_9779	non-NAFLD	0.573345	0.224813	0.0116097	180	44	3.34534	non-NAFLD
JieZ_2017|ERR2017769_k8113796	non-NAFLD	0.376543	0.150103	0.0130214	180	29	3.34892	non-NAFLD
YangY_2021|SRR16124212_k141_91165	non-NAFLD	0.463214	0.195722	0.0190282	180	34	3.38878	non-NAFLD
LiuR_2017|ERR1190628_k81_22073	non-NAFLD	0.406119	0.131215	0.00228783	180	23	3.39886	non-NAFLD
ZhangY_2020|R0135_k8195503	non-NAFLD	-0.3614	0.176861	0.0424938	180	26	3.42448	NAFLD
YuJ_2017|DRR171531_k141_77570	non-NAFLD	0.377289	0.163565	0.0222324	180	20	3.43251	non-NAFLD
GaoR_2021|SRR13836104_k101_210591	non-NAFLD	0.526032	0.235272	0.0266115	180	37	3.44435	non-NAFLD
YuJ_2017|DRR171538_k14198299	non-NAFLD	0.31743	0.135789	0.0205224	180	21	3.44704	non-NAFLD
LiuP_2021|SRR13336851_k14174691	non-NAFLD	0.279852	0.113897	0.0149714	180	18	3.46037	non-NAFLD
WanY_2021|SRR13327467_k14163753	non-NAFLD	0.6526	0.180637	0.000394509	180	57	3.48858	non-NAFLD
ZhuF_2020|ERR2855850_k1413020	non-NAFLD	-0.363152	0.165949	0.0299549	180	22	3.50093	NAFLD
YunK_2020|SRR10680323_k141_56784	non-NAFLD	0.472043	0.187933	0.0129081	180	36	3.5657	non-NAFLD
QiX_2019|SRR8849252_k24137800	non-NAFLD	0.658564	0.194455	0.000871532	180	50	3.58062	non-NAFLD
ZhangX_2015|SAMEA2737715_ctg_545	non-NAFLD	0.302296	0.139072	0.0310578	180	23	3.58877	non-NAFLD
ChuY_2021|C07_k14139212	non-NAFLD	0.438822	0.1659	0.00890113	180	27	3.78681	non-NAFLD
SunY_2021|SRR10692576_k101_50365	non-NAFLD	0.268112	0.114314	0.0201147	180	22	3.82042	non-NAFLD
GaoR_2021|SRR8506024_k1014285	non-NAFLD	-0.222221	0.103036	0.0323753	180	19	3.85619	NAFLD
YunK_2020|SRR10680351_k141_78683	non-NAFLD	0.399588	0.15997	0.0134057	180	32	3.87444	non-NAFLD
WengY_2019|SRR6504857_k141_52538	non-NAFLD	-0.506304	0.216339	0.0203816	180	39	3.88268	NAFLD
YuJ_2017|DRR127580_k14178412	non-NAFLD	0.252621	0.101167	0.0134352	180	18	3.8932	non-NAFLD
YuJ_2017|DRR127478_k141_37582	non-NAFLD	-0.454621	0.18404	0.01445	180	36	3.89495	NAFLD
HuangR_2020|ERR2843669_k141_24033	non-NAFLD	-0.291577	0.122207	0.018092	180	23	4.09409	NAFLD
ZhuQ_2021|SRR12005679_k14126123	non-NAFLD	-0.246755	0.120688	0.0423792	180	19	4.18339	NAFLD
YeohYK_2021|SRR13077776_k14109517	non-NAFLD	0.196569	0.0976399	0.0456082	180	18	4.20355	non-NAFLD
ZhangX_2015|SAMEA2737795_ctg_92	non-NAFLD	0.22534	0.105127	0.0334371	180	18	4.28406	non-NAFLD
JieZ_2017|ERR2017629_k819996	non-NAFLD	-0.370094	0.15539	0.018293	180	24	4.29272	NAFLD
ZengQ_2021|SRR9098863_k141_94606	non-NAFLD	-0.361068	0.142854	0.0123624	180	29	4.30209	NAFLD
MaoL_2021|SRR10983055_k14106707	non-NAFLD	0.224784	0.098595	0.0238083	180	21	4.31386	non-NAFLD
ZuoT_2020|SRR10682048_k141_3248	non-NAFLD	-0.394243	0.196542	0.04639	180	20	4.32474	NAFLD
YunK_2020|SRR10680810_k141_71497	non-NAFLD	0.253664	0.103001	0.0147447	180	18	4.50105	non-NAFLD
HanL_2021|K0221_k14174075	non-NAFLD	0.366004	0.168391	0.0310679	180	39	4.52796	non-NAFLD
ChenB_2020|SRR8898694_k141_2929	non-NAFLD	0.334075	0.108132	0.00232868	180	26	4.5355	non-NAFLD
SunY_2021|SRR10692852_k101_71792	non-NAFLD	-0.409401	0.162859	0.012835	180	21	4.5773	NAFLD
HanL_2021|HK0065_k141_50767	non-NAFLD	-0.396833	0.186243	0.0344925	180	27	4.59986	NAFLD
YeohYK_2021|SRR13077732_k141_63404	non-NAFLD	0.25938	0.11241	0.0221879	180	20	4.66714	non-NAFLD
SunY_2021|SRR10692325_k101_219543	non-NAFLD	0.338181	0.14734	0.0228922	180	23	4.72151	non-NAFLD
ZhangS_2021|SRR11649927_k1413270	non-NAFLD	0.459933	0.21479	0.0336169	180	26	4.75197	non-NAFLD
WenC_2017|SRR5279238_k141_20529	non-NAFLD	0.35708	0.156441	0.0236481	180	18	4.78842	non-NAFLD
ZhuQ_2021|SRR11973589_k14103477	non-NAFLD	0.373036	0.163703	0.023877	180	20	4.86644	non-NAFLD
HanL_2021|C0021_k14157953	non-NAFLD	0.437451	0.159057	0.006573	180	27	4.90427	non-NAFLD
ZhangS_2021|SRR11650007_k141_44321	non-NAFLD	-0.426336	0.182688	0.0207358	180	30	4.91572	NAFLD
ZhangS_2021|SRR11649927_k141_3582	non-NAFLD	0.233654	0.102191	0.0234131	180	18	4.98317	non-NAFLD
YuJ_2017|DRR171540_k141_78553	non-NAFLD	0.332564	0.161901	0.0414339	180	18	4.99961	non-NAFLD
ZhuQ_2021|SRR12000225_k14120207	non-NAFLD	0.334505	0.121194	0.00638717	180	21	5.04255	non-NAFLD
ZhongH_2019|SD320500311_k8163769	non-NAFLD	-0.380794	0.165213	0.0223345	180	25	5.06423	NAFLD
SunY_2021|SRR10692727_k101_6131	non-NAFLD	0.333282	0.148212	0.0257661	180	23	5.13257	non-NAFLD
SunY_2021|SRR10692072_k101_241267	non-NAFLD	-0.254803	0.120541	0.035931	180	18	5.15081	NAFLD
ZhuJ_2018|WGC076522_k141_64480	non-NAFLD	-0.433691	0.185376	0.020424	180	29	5.1509	NAFLD
YeohYK_2021|SRR13077721_k141_62362	non-NAFLD	0.371224	0.125687	0.00356831	180	24	5.17825	non-NAFLD
ZhuQ_2021|SRR11971753_k14156687	non-NAFLD	-0.404143	0.136254	0.00343247	180	21	5.41131	NAFLD
ZhangY_2020|R0617_k81_65394	non-NAFLD	-0.314958	0.132273	0.0183217	180	21	5.70163	NAFLD
MaoL_2021|SRR10983047_k141_300243	non-NAFLD	0.346869	0.127225	0.00704655	180	24	5.94234	non-NAFLD
ZhangS_2021|SRR11649931_k141_214595	non-NAFLD	0.378474	0.171776	0.0288647	180	21	6.14844	non-NAFLD
SunY_2021|SRR10692765_k101_8226	non-NAFLD	0.299564	0.145371	0.0407951	180	19	6.44194	non-NAFLD
YuJ_2017|DRR171869_k141_62192	non-NAFLD	-0.292774	0.111409	0.00934559	180	22	6.59992	NAFLD
ChenB_2020|SRR8898622_k141_60295	non-NAFLD	-0.571715	0.208149	0.00664301	180	25	7.39394	NAFLD
SunY_2021|SRR10692272_k14131361	non-NAFLD	0.37552	0.132124	0.00500718	180	18	10.1208	non-NAFLD
ZuoK_2019|ERR2759412_k141_221226	non-NAFLD	0.306386	0.148902	0.0410913	180	22	11.7471	non-NAFLD

## Sheet: Table S3
Supplementary Table S3 | Detailed information of the 8 differential Metabolites identified by masslin2 test (FC>1.2, pvalue<0.05).
Feature	value	coef	stderr	p value	N	N.not.zero	Fold change	Enriched
Isovaleric acid	non-NAFLD	-0.218353	0.0781818	0.00579891	180	180	1.20591	NAFLD
Docosapentaenoic acid (DPA)	non-NAFLD	-0.2486	0.0875079	0.00502661	180	180	1.21171	NAFLD
Beta-Alanine	non-NAFLD	-0.311358	0.0932052	0.00101976	180	180	1.28982	NAFLD
Formic acid	non-NAFLD	1.08789	0.371924	0.00389532	180	162	1.20313	non-NAFLD
Nonanoic acid	non-NAFLD	0.538721	0.253568	0.0350115	180	143	1.22982	non-NAFLD
Valeric acid	non-NAFLD	0.614939	0.303375	0.0441632	180	154	1.26709	non-NAFLD
Methylsuccinic acid	non-NAFLD	0.988971	0.332329	0.00333011	180	150	1.29193	non-NAFLD
Picolinic acid	non-NAFLD	0.952669	0.427514	0.0271136	180	138	1.33831	non-NAFLD

## Sheet: Table S4
Supplementary Table S4| Detailed information of KO occurred in the NAFLD-associated vOTUs.
KO	occurrence_rate_in_NA	occurrence_rate_in_HC	enriched_in	fisher_p_value	Description
K01185	0.0285714	0	NAFLD	0.0465985	E3.2.1.17; lysozyme [EC:3.2.1.17]
K04043	0.0285714	0	NAFLD	0.0465985	dnaK, HSPA9; molecular chaperone DnaK
K04763	0.257143	0.0972973	NAFLD	0.000598891	xerD; integrase/recombinase XerD
K14440	0.0285714	0	NAFLD	0.0465985	SMARCAL1, HARP; SWI/SNF-related matrix-associated actin-dependent regulator of chromatin subfamily A-like protein 1 [EC:5.6.2.-]
K15773	0.0571429	0.00540541	NAFLD	0.0100727	hipB; HTH-type transcriptional regulator / antitoxin HipB
K20266	0.0380952	0	NAFLD	0.0165611	trbJ; type IV secretion system protein TrbJ
K21494	0.0285714	0	NAFLD	0.0465985	yxxD; antitoxin YxxD
K22954	0.0285714	0	NAFLD	0.0465985	luxI; acyl homoserine lactone synthase [EC:2.3.1.184]
K03205	0.0190476	0.0972973	non-NAFLD	0.0139163	virD4, lvhD4; type IV secretion system protein VirD4 [EC:7.4.2.8]
K06400	0.047619	0.210811	non-NAFLD	0.000130547	spoIVCA; site-specific DNA recombinase
K14059	0.104762	0.264865	non-NAFLD	0.00138424	int; integrase
K03111	0	0.0648649	non-NAFLD	0.00489289	ssb; single-strand DNA-binding protein
K03581	0	0.0594595	non-NAFLD	0.00862076	recD; exodeoxyribonuclease V alpha subunit [EC:3.1.11.5]
K07497	0	0.0486486	non-NAFLD	0.0288091	K07497; putative transposase
